# Supplementary material for: ZmmiR1432‐ ZmCML21 ‐ ZmPMA2 Module Affects Maize Low Phosphate Tolerance via Regulating Organic Acid Secretion
Source: Plant Biotechnol J. 2025 Oct 6;24(2):921–38. doi: 10.1111/pbi.70385 (PMC12906843; doi:10.1111/pbi.70385)
Supplement: Supplementary file 10 — Table S3: Transcriptome profiles analysis between ZmCML21OE1 and WT plants. [file PBI-24-921-s003.xlsx]

## Sheet: Sheet1
Table S3. Transcriptome profiles analysis between ZmCML21OE1 and WT plants.
gene_id	ZmCML21OE1	ZmCML21OE1	ZmCML21OE1	WT	WT	WT	ZmCML21OE1	WT	log2FoldChange	padj	gene_description
Zm00001d015356	2164.22	872.57	1095.28	640.948	256.408	449.605	1377.36	448.987	1.61689	0.00806866	4-hydroxyphenylpyruvate dioxygenase 1
Zm00001d032608	20321.7	3573.8	13494.6	2463.58	1619.54	2542.44	12463.3	2208.52	2.49648	0.000271718	alpha-galactosidase1
Zm00001d047736	6859.53	386.832	9459.53	264.104	162.193	716.63	5568.63	380.976	3.86882	0.000342651	asparagine synthetase4
Zm00001d042584	203.814	117.588	143.527	54.2823	32.2001	45.6452	154.976	44.0425	1.81192	0.000142222	diphosphocytidyl methyl erythritol synthase1
Zm00001d012197	476.83	127.479	167.957	59.5017	48.8964	69.2286	257.422	59.2089	2.11848	0.00217038	diphosphocytidyl methyl erythritol synthase2
Zm00001d032295	378.241	998.949	513.031	5695.46	3688.7	6956.33	630.074	5446.83	-3.11232	2.09614e-10	DRE-binding protein 1
Zm00001d036003	2.84392	1.09895	7.12544	67.8528	13.1185	23.5834	3.68944	34.8516	-3.23341	0.00936538	DRE-binding protein4
Zm00001d028260	5120	3138.61	13654.4	1264.15	735.831	2851.3	7304.33	1617.1	2.17505	0.00795984	glutamine synthetase6
Zm00001d041772	1545.19	64.8383	387.827	60.5456	44.126	80.6399	665.954	61.7705	3.42878	0.00119636	glutathione transferase18
Zm00001d029704	80.5776	78.0257	63.111	19.8339	13.1185	27.3871	73.9048	20.1132	1.85541	0.000839048	glutathione transferase37
Zm00001d018810	1063.62	223.088	534.408	43.8434	84.6742	193.231	607.04	107.25	2.49755	0.00311347	glycolate oxidase1
Zm00001d037547	32008.3	1674.81	7708.7	2632.69	1480.01	1648.55	13797.3	1920.42	2.8449	0.00546494	guaiacol peroxidase3
Zm00001d043607	1513.91	376.941	792.959	292.289	251.638	222.14	894.604	255.356	1.8094	0.00396081	hexokinase6
Zm00001d037689	952.712	376.941	635.182	6049.34	1445.42	2496.03	654.945	3330.27	-2.34599	0.00075912	hexokinase7
Zm00001d032527	1910.16	242.869	329.806	163.891	107.334	167.366	827.613	146.197	2.50058	0.00672484	hydroxycinnamoyl transferase13
Zm00001d026056	446.495	242.869	421.419	1937.46	1255.8	2076.86	370.261	1756.71	-2.24595	2.15426e-08	hydroxylase3
Zm00001d048469	17.0635	20.8801	22.3942	259.929	79.9039	614.689	20.1126	318.174	-3.98637	3.56751e-07	hydroxylase5
Zm00001d027443	115.653	120.885	71.2544	673.309	226.593	752.385	102.597	550.762	-2.42552	4.37161e-05	hydroxylase8
Zm00001d039173	6846.26	998.949	2387.02	453.048	640.423	455.691	3410.74	516.388	2.72386	0.000266835	hypersensitive induced reaction3
Zm00001d032858	3086.6	309.905	542.551	165.978	206.319	109.548	1313.02	160.615	3.0323	0.00117004	kaurene synthase1
Zm00001d047830	174.427	19.7812	207.656	0	3.57778	0	133.955	1.19259	6.98665	1.04198e-06	kaurenoic acid oxidase2
Zm00001d053281	2371.83	3504.56	5981.29	655.563	423.371	1165.47	3952.56	748.136	2.40056	3.00737e-05	nicotianamine aminotransferase1
Zm00001d047658	17.0635	409.91	644.343	2.08778	2.38519	25.1049	357.105	9.85928	5.16323	0.00828601	nicotianamine synthase10
Zm00001d028888	1015.28	3271.59	7018.55	211.91	189.623	680.114	3768.47	360.549	3.38452	6.47294e-05	nicotianamine synthase2
Zm00001d047656	1.89594	36.2655	48.8601	0	0	0	29.0072	0	7.32598	0.00062215	nicotianamine synthase8
Zm00001d028887	1082.58	2814.42	6262.24	322.562	265.949	752.385	3386.42	446.965	2.92059	0.000155503	nicotianamine synthase9
Zm00001d013689	2.84392	20.8801	21.3763	75.1601	94.215	356.033	15.0335	175.136	-3.54995	0.000366505	nine-cis-epoxycarotenoid dioxygenase9
Zm00001d006520	528.021	256.056	557.82	185.812	171.734	170.409	447.299	175.985	1.34646	0.00400704	PDK regulatory protein1
Zm00001d039670	3178.55	2166.04	2739.22	10351.2	6432.86	8030.51	2694.6	8271.53	-1.61802	1.48282e-06	phospholipase D1
Zm00001d015033	33.179	70.3331	44.7885	135.706	104.948	139.979	49.4335	126.878	-1.36616	0.00890554	phospholipase D17
Zm00001d022264	2438.18	4398.01	2148.83	16665.7	20281.3	20411	2995.01	19119.3	-2.6745	1.65456e-12	proteolipid membrane potential regulator5
Zm00001d038841	20604.2	3319.94	4197.9	1557.48	1532.48	2608.62	9374.01	1899.53	2.30293	0.0064867	putative aldehyde dehydrogenase MIS1
Zm00001d012221	153.572	856.085	651.468	181.637	56.052	51.7312	553.708	96.4733	2.52167	0.00421482	stearoyl-acyl-carrier-protein desaturase9
Zm00001d023673	675.904	1202.26	891.697	82.4673	199.163	302.78	923.286	194.803	2.24248	0.000156467	sugars will eventually be exported transporter13b
Zm00001d029195	581.107	1125.33	2373.79	38.6239	48.8964	295.933	1360.07	127.818	3.40764	0.00038754	terpene synthase8
Zm00001d043834	1949.03	816.523	1600.17	403.985	490.156	633.708	1455.24	509.283	1.51426	0.00203787	ATP synthase subunit
Zm00001d026177	8688.17	5032.11	14555.2	3150.46	2698.84	3044.53	9425.17	2964.61	1.66866	0.000849337	tonoplast intrinsic protein5
Zm00001d005001	3191.82	1092.36	2357.5	868.516	763.261	801.073	2213.89	810.95	1.449	0.0054798	transporter of mugineic acid
Zm00001d030548	4317.07	167.041	529.318	149.276	95.4076	232.791	1671.14	159.158	3.39144	0.00342045	2-oxoglutarate (2OG) and Fe(II)-dependent oxygenase superfamily protein
Zm00001d031926	425.64	39.5623	865.232	8.35112	17.8889	25.8656	443.478	17.3686	4.66797	4.77998e-06	2-oxoglutarate (2OG) and Fe(II)-dependent oxygenase superfamily protein
Zm00001d014383	1033.29	689.044	1311.08	267.236	301.726	473.949	1011.14	347.637	1.53876	0.000743025	3-hydroxyisobutyrate dehydrogenase
Zm00001d039094	10.4277	29.6718	18.3225	116.916	46.5112	85.9651	19.474	83.1307	-2.1028	0.00423849	3-ketoacyl-CoA synthase
Zm00001d051787	16.1155	21.9791	20.3584	64.7212	64.4001	44.1237	19.4843	57.7483	-1.56532	0.00630044	3-ketoacyl-CoA synthase
Zm00001d018660	60.6702	85.7184	98.7382	734.898	490.156	598.713	81.7089	607.923	-2.89724	9.32343e-17	4-coumarate--CoA ligase-like 5
Zm00001d031621	2225.84	4977.16	7289.32	944.72	898.024	2014.47	4830.77	1285.74	1.90923	0.00295998	5'-methylthioadenosine/S-adenosylhomocysteine nucleosidase 2
Zm00001d047194	114.705	3.29686	50.896	1.04389	2.38519	5.32527	56.2992	2.91812	4.23354	0.00396768	5-pentadecatrienyl resorcinol O-methyltransferase
Zm00001d004534	446.495	174.734	225.978	68.8967	31.0075	109.548	282.402	69.8176	2.00942	0.00461939	AAA-ATPase ASD
Zm00001d007139	1222.88	727.508	991.454	7760.28	3371.47	10793.6	980.615	7308.44	-2.89777	1.72895e-08	AAA-type ATPase family protein
Zm00001d012296	1.89594	1.09895	2.03584	66.8089	16.6963	34.9947	1.67691	39.5	-4.54896	8.80546e-05	ABA response element binding factor superfamily protein
Zm00001d044564	217.086	175.833	184.243	20.8778	40.5482	69.2286	192.387	43.5515	2.13189	0.000192255	ABC transporter B family member 9
Zm00001d025012	3278.09	176.932	553.748	109.608	127.608	122.481	1336.26	119.899	3.47845	0.000603751	ABC transporter G family member 34
Zm00001d020717	0.947972	0	3.05376	66.8089	19.0815	39.5592	1.33391	41.8165	-4.95499	8.07559e-05	Abscisic acid 8'-hydroxylase4
Zm00001d005889	0	0	0	10.4389	5.96297	47.9275	0	21.4431	-6.84618	0.0010848	Abscisic acid 8'-hydroxylase5
Zm00001d016294	778.285	356.061	651.468	73.0723	170.541	273.871	595.272	172.495	1.78489	0.00821374	Abscisic acid receptor PYL2
Zm00001d023529	6395.02	18322.9	11116.7	64426.8	79891.9	109140	11944.9	84486.2	-2.82235	6.43088e-09	Abscisic acid stress ripening
Zm00001d015870	40.7628	53.8487	37.663	196.251	223.015	63.1425	44.0915	160.803	-1.86443	0.00660059	Acetamidase/Formamidase family protein
Zm00001d028416	305.247	170.338	280.946	2076.3	1061.41	873.345	252.177	1337.02	-2.40574	1.08978e-06	ACT domain-containing protein ACR8
Zm00001d008721	105.225	185.723	115.025	641.992	921.876	540.896	135.324	701.588	-2.37502	6.95054e-09	Adenine nucleotide alpha hydrolases-like superfamily protein
Zm00001d043912	840.851	349.467	1009.78	229.656	151.46	254.852	733.365	211.989	1.78927	0.00145676	Adenine nucleotide alpha hydrolases-like superfamily protein
Zm00001d009118	960.296	1346.22	1518.74	521.945	211.089	295.933	1275.08	342.989	1.89408	9.32308e-05	Adenine nucleotide alpha hydrolases-like superfamily protein
Zm00001d023215	23.6993	68.1352	178.136	0	4.77038	2.28226	89.9901	2.35088	5.29045	8.04207e-06	Agmatine coumaroyltransferase
Zm00001d027996	4142.64	1102.25	3784.62	870.604	1029.21	868.02	3009.84	922.611	1.70607	0.0055531	Alcohol dehydrogenase-like 2
Zm00001d027995	628.506	35.1665	350.164	32.3606	29.8149	17.4973	337.945	26.5576	3.67424	0.000188273	Alcohol dehydrogenase-like 2
Zm00001d038328	291.028	148.359	234.121	76.204	94.215	84.4436	224.503	84.9542	1.40413	0.00181449	alpha/beta-Hydrolases superfamily protein
Zm00001d047749	295.767	250.562	331.842	105.433	67.9779	101.941	292.724	91.7839	1.66855	3.37721e-06	alpha/beta-Hydrolases superfamily protein
Zm00001d031066	632.298	145.062	91.6127	57.4139	54.8594	34.9947	289.657	49.0893	2.56412	0.00392389	alpha/beta-Hydrolases superfamily protein
Zm00001d019552	1485.47	2790.24	1042.35	541.779	861.053	554.589	1772.69	652.474	1.44232	0.00915422	Alpha-galactosidase
Zm00001d003749	57.8263	125.281	85.5052	15.6583	19.0815	0.760753	89.5374	11.8335	2.94653	0.00588492	Aluminum-activated malate transporter 8
Zm00001d025373	401.94	146.161	495.727	16.7022	15.5037	99.6587	347.943	43.9549	2.97353	0.00185974	Aluminum-activated malate transporter 8
Zm00001d017571	27.1411	27.4297	37.2769	3.79189	0	0	30.6159	1.26396	4.53485	0.000577229	Aluminum-activated malate transporter
Zm00001d017928	2532.48	1371.48	1144.17	329.894	395.623	401.06	1682.71	375.526	2.16378	2.90234e-07	Aluminum-activated malate transporter 9
Zm00001d045696	19772.3	12760.8	12792.8	746.054	632.998	625.003	15108.6	668.018	4.49917	1.0106e-54	Aluminum-activated malate transporter 9
Zm00001d004287	3.79189	0	0	90.8184	4.77038	114.113	1.26396	69.9006	-5.7453	0.00066756	Amidase family protein
Zm00001d042673	128.924	238.473	158.795	647.212	616.572	472.428	175.398	578.737	-1.72321	9.96353e-06	Amidophosphoribosyl transferase
Zm00001d012229	6.63581	2.19791	0	110.652	144.304	10.6505	2.94457	88.5356	-4.89112	0.0003254	Amino acid permease 6
Zm00001d012231	69.202	85.7184	45.8064	793.356	806.194	580.455	66.9089	726.668	-3.44201	1.05497e-21	Amino acid permease 6
Zm00001d018751	727.095	2651.78	1284.61	159.715	187.237	165.083	1554.5	170.679	3.18731	2.74105e-09	Amino acid permease 6
Zm00001d044430	49.2946	6.59372	20.3584	236.963	84.6742	143.022	25.4156	154.886	-2.60158	0.00353184	Amino-acid permease BAT1
Zm00001d036484	455.975	667.065	489.619	1900.92	1470.47	1233.94	537.553	1535.11	-1.51404	1.0869e-05	Aminodeoxychorismate synthase chloroplastic
Zm00001d021378	162.103	408.811	275.856	38.6239	103.756	101.18	282.257	81.1866	1.79619	0.00628895	ARM repeat superfamily protein
Zm00001d034322	88.1614	29.6718	119.097	6.26334	25.0445	3.80377	78.9766	11.7039	2.78426	0.00832716	ARM repeat superfamily protein
Zm00001d011569	170.635	95.609	179.154	45.9311	27.4297	69.9893	148.466	47.7834	1.62502	0.00809182	ATP synthase protein I-related
Zm00001d049731	153.572	727.508	278.91	5199.61	5887.84	4970.76	386.663	5352.74	-3.7918	1.58943e-10	ATP-dependent 6-phosphofructokinase 3
Zm00001d034078	0.947972	0	0	110.652	95.4076	29.6694	0.315991	78.5764	-7.74505	8.69474e-07	ATP-dependent DNA helicase
Zm00001d028269	233.201	214.296	167.957	1059.55	765.646	368.205	205.151	731.133	-1.8326	0.000469354	ATP-dependent DNA helicase
Zm00001d007417	103.329	91.2132	117.061	32.3606	19.0815	49.449	103.868	33.6304	1.60937	0.00495348	ATP-dependent DNA helicase
Zm00001d001945	81.5256	296.718	123.168	20.8778	48.8964	13.6936	167.137	27.8226	2.59934	0.00159672	Auxin response factor 4
Zm00001d026540	31.2831	115.39	43.7705	0	0	6.84678	63.4813	2.28226	4.67287	0.00073954	Auxin response factor 5
Zm00001d039791	107.121	27.4739	641.289	19.8339	50.089	12.1721	258.628	27.365	3.24771	0.00915421	Auxin responsive protein
Zm00001d048669	1287.35	906.637	2219.06	431.126	436.49	273.11	1471.02	380.242	1.95294	6.47294e-05	Auxin-induced beta-glucosidase
Zm00001d049789	34.127	20.8801	28.5017	185.812	121.645	95.8549	27.8363	134.437	-2.26587	1.0091e-05	Auxin-responsive family protein
Zm00001d021459	366.865	59.3435	230.05	19.8339	32.2001	41.0807	218.753	31.0382	2.81379	0.000443905	Auxin-responsive protein SAUR61
Zm00001d042011	12.3236	4.39582	3.05376	121.091	56.052	60.8603	6.59107	79.3345	-3.57317	7.65814e-06	AWPM-19-like family protein
Zm00001d002830	1044.67	54.9477	423.454	62.6334	27.4297	66.9463	507.689	52.3365	3.2756	0.00140589	Beta-fructofuranosidase 1
Zm00001d021119	368.761	272.541	425.49	5102.53	1419.19	2982.15	355.597	3167.96	-3.15512	3.4666e-09	Beta-glucosidase 11
Zm00001d043110	581.107	263.749	625.003	106.477	144.304	204.643	489.953	151.808	1.68838	0.00212514	Beta-glucosidase 11
Zm00001d041168	522.333	93.4111	203.584	27.1411	78.7113	58.578	273.109	54.8101	2.3188	0.00642381	Beta-glucosidase 17
Zm00001d028199	413.316	294.52	480.458	2953.16	1376.25	1402.83	396.098	1910.75	-2.26989	1.03838e-06	Beta-glucosidase 40
Zm00001d025846	4784.42	1311.05	3611.58	402.941	497.312	1268.94	3235.68	723.063	2.16122	0.00325853	Beta-glucosidase 47
Zm00001d007311	583.951	863.778	890.679	2835.2	2549.77	1565.63	779.469	2316.87	-1.57154	8.88823e-05	BHLH transcription factor
Zm00001d015182	440.807	298.916	270.767	1216.13	1227.18	751.624	336.83	1064.98	-1.65962	3.32112e-05	Bifunctional coenzyme A synthase
Zm00001d030561	1247.53	923.121	1195.04	299.596	405.482	464.82	1121.9	389.966	1.52365	3.33006e-06	Bifunctional nuclease 1
Zm00001d020794	163.999	320.895	139.455	1078.34	555.749	646.64	208.116	760.243	-1.87002	0.000502941	Blue copper protein
Zm00001d021391	29.3871	59.3435	37.663	9.39501	14.3111	9.88979	42.1312	11.1986	1.92038	0.00884592	Blue copper protein
Zm00001d028325	346.01	631.899	284	2030.37	1910.54	1249.92	420.636	1730.27	-2.04066	9.60588e-06	brassinosteroid synthesis1
Zm00001d017612	198.126	179.13	122.15	457.224	455.571	661.095	166.469	524.63	-1.65695	1.24864e-05	brassinosteroid-responsive RING-H2
Zm00001d000055	300.507	594.534	352.2	1657.7	1791.28	809.442	415.747	1419.47	-1.77163	0.000658848	Bri1-like receptor kinase2
Zm00001d047967	6.63581	15.3854	24.4301	0	1.19259	0	15.4837	0.397532	5.45809	0.00558697	bZIP transcription factor 16
Zm00001d045800	995.371	83.5205	302.322	62.6334	53.6668	53.2527	460.405	56.5176	3.02672	0.000873428	C2 and GRAM domain-containing protein
Zm00001d053062	362.125	40.6613	390.881	12.5267	3.57778	0.760753	264.556	5.62174	5.58046	4.46142e-07	C2 calcium/lipid-binding plant phosphoribosyltransferase
Zm00001d005190	3337.81	1212.15	2237.39	165.978	460.342	550.025	2262.45	392.115	2.52808	6.52877e-05	Cadmium/zinc-transporting ATPase HMA2
Zm00001d045206	2991.8	1092.36	1231.68	8277	6642.75	4143.82	1771.95	6354.53	-1.84227	0.00177747	Caffeoyl CoA O-methyltransferase2
Zm00001d036293	9985.94	4084.81	4659.02	23201.5	18942	12665	6243.26	18269.5	-1.54901	0.00455932	Caffeoyl-CoA O-methyltransferase1
Zm00001d003114	625.662	595.633	699.311	2585.71	1025.63	1381.53	640.202	1664.29	-1.37831	0.00536416	Calcium-binding EF hand family protein
Zm00001d013004	948.92	1096.76	1258.15	348.659	298.149	441.237	1101.27	362.682	1.60009	1.62197e-07	Calcium-binding protein CML21
Zm00001d025451	368.761	26.3749	52.9318	9.39501	14.3111	22.0618	149.356	15.256	3.28543	0.00456307	Calcium-binding protein CML38
Zm00001d051887	658.841	86.8174	491.655	113.784	85.8668	39.5592	412.438	79.7367	2.37385	0.00788688	Calmodulin-binding receptor-like cytoplasmic kinase 2
Zm00001d003197	385.825	60.4425	156.76	1572.1	602.26	860.412	201.009	1011.59	-2.33037	0.00434077	Calmodulin-like protein 2
Zm00001d039958	19.9074	14.2864	11.1971	54.2823	48.8964	82.1614	15.1303	61.78	-2.03177	0.0010926	carbohydrate-binding domain-containing protein
Zm00001d011431	207.606	451.67	241.247	920.711	872.979	909.1	300.174	900.93	-1.58672	0.000269277	Carbohydrate-binding X8 domain superfamily protein
Zm00001d016545	50.2425	134.072	58.0214	246.358	275.489	184.102	80.7788	235.317	-1.54436	0.00965104	Carbohydrate-binding X8 domain superfamily protein
Zm00001d001902	55.9304	36.2655	52.9318	10.4389	7.15557	17.4973	48.3759	11.6973	2.01845	0.00445226	Carboxylesterase SOBER1
Zm00001d036234	78.6817	94.5101	160.831	762.04	224.208	472.428	111.341	486.225	-2.12721	0.000754315	Carboxylic ester hydrolase
Zm00001d016363	487.258	1328.64	637.218	2361.28	2285.01	1933.84	817.704	2193.38	-1.42381	0.00714437	CASP-like protein 12
Zm00001d007379	580.159	328.587	164.903	31.3167	52.4742	22.0618	357.883	35.2842	3.3532	1.22676e-07	CASP-like protein 1U2
Zm00001d029662	1015.28	468.154	578.178	5997.15	4539.02	3010.3	687.204	4515.49	-2.71565	3.27377e-09	Catalytic/ hydrolase
Zm00001d025983	61.6182	130.776	104.846	12.5267	23.8519	19.0188	99.0798	18.4658	2.42625	3.66063e-05	Cationic amino acid transporter 6
Zm00001d022451	253.109	164.843	248.372	759.952	573.638	367.444	222.108	567.011	-1.35058	0.00404333	CBL-interacting serine/threonine-protein kinase 11
Zm00001d032155	167.791	259.353	229.032	2013.66	849.128	848.24	218.725	1237.01	-2.50004	4.80104e-07	CBL-interacting serine/threonine-protein kinase 15
Zm00001d000407	68.254	21.9791	127.24	4.17556	4.77038	6.08603	72.491	5.01066	3.84303	3.54554e-05	CBL-interacting serine/threonine-protein kinase 24
Zm00001d038772	210.45	259.353	664.701	110.652	31.0075	76.8361	378.168	72.832	2.37387	0.00144284	CCCH transcription factor
Zm00001d050899	6959.07	4718.91	3820.25	710.889	750.142	1242.31	5166.08	901.114	2.51857	4.6333e-10	Cell number regulator 2
Zm00001d007200	91.0053	134.072	105.864	18.79	20.2741	50.2097	110.314	29.7579	1.86998	0.00365144	Centromere protein-like
Zm00001d053684	1383.09	106.599	571.053	25.0534	48.8964	26.6264	686.914	33.5254	4.36125	6.13383e-07	Citrate synthase 2
Zm00001d053685	25.5953	6.59372	16.2867	0	0	0	16.1586	0	6.48602	0.00105289	Citrate synthase 4
Zm00001d015856	150.728	28.5728	79.3977	4.17556	13.1185	5.32527	86.2327	7.53979	3.54267	0.000132677	Citrate synthase 4
Zm00001d043323	245.525	16.4843	1.01792	2.08778	0	3.04301	87.6757	1.71026	5.63005	0.00344127	Copper transporter 1
Zm00001d033486	0	0	0	1.04389	23.8519	27.3871	0	17.4276	-6.5397	0.00584449	CRIB domain-containing protein RIC10
Zm00001d019573	182.011	167.041	189.333	68.8967	67.9779	64.664	179.462	67.1796	1.41956	6.2773e-06	crs2 associated factor1
Zm00001d015871	0	0	1.01792	43.8434	39.3556	34.2339	0.339306	39.1443	-6.74164	1.25231e-05	Cyclin-dependent kinase B1-1
Zm00001d013037	44.5547	43.9582	85.5052	779.786	572.446	81.4006	58.006	477.877	-3.04155	0.00049345	Cycloartenol-C-24-methyltransferase 1
Zm00001d014217	11.3757	7.69268	12.215	0	0	0	10.4278	0	5.85245	0.00502581	Cysteine proteinase inhibitor
Zm00001d049054	122.288	225.286	143.527	556.393	332.734	387.984	163.7	425.704	-1.38029	0.00294932	Cysteine proteinases superfamily protein
Zm00001d008467	2543.41	542.883	1631.72	469.75	537.86	270.828	1572.67	426.146	1.88466	0.00762615	Cysteine-rich receptor-like protein kinase 37
Zm00001d008462	2775.66	650.581	1584.9	401.898	351.815	257.135	1670.38	336.949	2.31027	0.000187819	Cysteine-rich receptor-like protein kinase 37
Zm00001d018488	706.239	634.096	839.784	254.709	296.956	291.369	726.706	281.011	1.37079	3.82477e-07	cytochrome P450 13
Zm00001d053782	448.391	493.43	413.275	1107.57	920.683	1493.36	451.699	1173.87	-1.37881	2.48842e-05	cytochrome P450 15
Zm00001d052367	2226.79	772.565	2580.43	646.168	612.994	529.484	1859.93	596.215	1.64164	0.00429286	Cytochrome P450 714A1
Zm00001d039310	609.546	238.473	469.261	119.003	153.845	143.022	439.093	138.623	1.66416	0.000884053	Cytochrome P450 71A26
Zm00001d003142	269.224	18.6822	148.616	2.08778	4.77038	0	145.508	2.28605	6.0873	1.87083e-06	Cytochrome P450 71A26
Zm00001d003144	149.78	64.8383	78.3798	9.39501	10.7334	12.9328	97.6659	11.0204	3.13986	4.22337e-07	Cytochrome P450 CYP71C36
Zm00001d030856	22.7513	18.6822	38.6809	99.1695	67.9779	97.3764	26.7048	88.1746	-1.72433	0.00236467	Cytochrome P450 CYP81N4
Zm00001d002610	117.549	117.588	83.4694	834.068	612.994	454.931	106.202	633.997	-2.57701	1.08466e-11	Cytochrome P450 family
Zm00001d029688	1369.82	1373.69	1439.34	5075.39	2830.03	3970.37	1394.28	3958.6	-1.50556	6.04865e-06	cytochrome P450 family 704 subfamily A polypeptide 2
Zm00001d026067	173.479	134.072	188.315	39.6678	34.5852	48.6882	165.289	40.9804	2.00296	2.86323e-07	cytochrome P450 family 704 subfamily A polypeptide 2
Zm00001d010319	736.575	197.812	436.687	130.486	115.682	127.046	457.025	124.405	1.87742	0.00189689	cytochrome P450 family 721 subfamily A polypeptide 1
Zm00001d029194	23.6993	12.0885	28.5017	0	0	0.760753	21.4298	0.253584	5.9304	0.000829437	cytochrome P450 family 81 subfamily D polypeptide 8
Zm00001d020340	3596.61	350.566	2453.19	6.26334	23.8519	69.9893	2133.45	33.3682	5.98962	8.81401e-10	cytochrome P450 family 81 subfamily D polypeptide 8
Zm00001d032297	80.5776	79.1247	69.2185	486.453	364.934	457.213	76.307	436.2	-2.51588	5.636e-18	Cytokinin-O-glucosyltransferase 2
Zm00001d052209	166.843	96.708	109.935	1718.24	302.919	747.821	124.495	922.994	-2.8897	4.16332e-05	Cytokinin-O-glucosyltransferase 2
Zm00001d034569	340.322	508.816	372.559	1631.6	1193.79	1153.3	407.232	1326.23	-1.70388	2.78036e-07	Cytokinin-O-glucosyltransferase 2
Zm00001d032114	1505.38	1755.03	1236.77	4245.5	4950.46	4826.22	1499.06	4674.06	-1.64073	2.16448e-10	D-3-phosphoglycerate dehydrogenase 2 chloroplastic
Zm00001d012391	117.549	149.458	106.882	24.0095	26.2371	45.6452	124.629	31.9639	1.94594	9.26678e-05	Delta 1-pyrroline-5-carboxylate synthetase isoform
Zm00001d014716	911.001	264.848	938.522	112.74	76.3261	146.065	704.79	111.71	2.65482	1.67278e-05	Delta-aminolevulinic acid dehydratase
Zm00001d003994	199.074	65.9372	17.3046	1418.65	517.586	874.866	94.1054	937.033	-3.31452	0.000222941	Deoxyhypusine synthase
Zm00001d019546	38.8669	30.7707	30.5376	129.442	102.563	100.419	33.3917	110.808	-1.72705	3.82516e-05	Desiccation-associated protein
Zm00001d028105	286.288	227.483	264.659	56.37	82.289	123.242	259.477	87.3004	1.56523	0.000654195	DHBP synthase RibB-like alpha/beta domain
Zm00001d023979	238.889	143.963	181.19	898.789	591.527	823.896	188.014	771.404	-2.03583	1.6982e-08	Diacylglycerol kinase 2
Zm00001d043263	60.6702	85.7184	89.5769	960.379	509.238	1431.74	78.6552	967.118	-3.62186	3.79215e-14	Diacylglycerol kinase 5
Zm00001d020958	2295.04	756.08	1236.77	61.5895	88.252	440.476	1429.3	196.773	2.85804	0.00167181	Dihydroflavonol-4-reductase
Zm00001d044122	64.4621	19.7812	58.0214	0	3.57778	0.760753	47.4216	1.44618	5.14632	3.01374e-05	Dihydroflavonol-4-reductase
Zm00001d043152	2998.44	1163.79	2052.13	707.757	727.483	893.124	2071.45	776.122	1.41613	0.0036366	Dihydropyrimidinase
Zm00001d006755	149.78	68.1352	124.186	19.8339	42.9334	21.3011	114.034	28.0228	2.03857	0.00134561	Disease resistance RPP13-like protein 4
Zm00001d034495	123.236	346.171	203.584	879.999	914.72	672.506	224.33	822.408	-1.87518	0.000203357	DISEASE-RESISTANCE LOCUS RECEPTOR-LIKE PROTEIN KINASE
Zm00001d048516	140.3	116.489	135.383	44.8873	34.5852	73.7931	130.724	51.0885	1.34249	0.00911559	DNA (cytosine-5)-methyltransferase DRM2
Zm00001d047512	49.2946	47.255	100.774	21.9217	19.0815	7.60753	65.7745	16.2036	2.04029	0.00900154	DNA binding protein
Zm00001d034596	215.19	515.409	233.104	929.062	1053.06	714.347	321.234	898.823	-1.48491	0.00496358	DNA binding protein
Zm00001d012578	154.519	246.166	163.885	1325.74	1130.58	677.07	188.19	1044.46	-2.47292	1.72552e-09	DNA glycosylase superfamily protein
Zm00001d001806	667.373	291.223	711.526	187.9	94.215	236.594	556.707	172.903	1.68443	0.00625098	DNA mismatch repair protein MutS type 2
Zm00001d002071	5456.53	4351.86	7309.68	1031.36	1418	3158.65	5706.02	1869.34	1.60958	0.00636143	DNA topoisomerase 2
Zm00001d002069	2313.05	2470.45	2688.33	258.885	479.423	816.288	2490.61	518.199	2.26369	5.42037e-06	DNA topoisomerase 2
Zm00001d034651	65.4101	210.999	120.114	452.004	523.549	321.799	132.175	432.451	-1.71123	0.00393471	Dof zinc finger protein
Zm00001d005970	36.0229	47.255	43.7705	158.671	88.252	89.7689	42.3495	112.231	-1.4068	0.00764579	Dof zinc finger protein DOF1.6
Zm00001d017788	51.1905	69.2341	76.344	207.734	180.082	159.758	65.5895	182.525	-1.47712	0.00010955	Dof zinc finger protein DOF2.1
Zm00001d027846	563.096	386.832	479.44	1270.41	1456.16	963.114	476.456	1229.9	-1.36704	5.62804e-05	Dof-type zinc finger DNA-binding family protein
Zm00001d043503	25.5953	35.1665	27.4838	162.847	201.549	133.132	29.4152	165.842	-2.49572	9.79844e-10	Downstream target of AGL15-4
Zm00001d012881	1439.97	567.06	1205.22	85.599	122.837	331.688	1070.75	180.042	2.56914	0.000203118	DPP6 N-terminal domain-like protein
Zm00001d032098	149.78	278.035	253.462	539.691	684.549	673.267	227.092	632.502	-1.479	0.000158067	DUF581 family protein
Zm00001d037387	0.947972	1.09895	0	7.30723	15.5037	28.9086	0.682309	17.2399	-4.67413	0.0083925	DUF679 domain membrane protein 7
Zm00001d012720	317.571	838.502	423.454	1774.61	1499.09	2418.43	526.509	1897.38	-1.85022	0.000360615	E3 ubiquitin-protein ligase ATL41
Zm00001d046142	35.075	71.432	169.993	19.8339	8.34816	2.28226	92.1665	10.1548	3.19907	0.00262315	E3 ubiquitin-protein ligase ATL41
Zm00001d010042	825.684	34.0676	847.927	103.345	22.6593	35.7554	569.226	53.9199	3.4004	0.00379707	E3 ubiquitin-protein ligase ATL41
Zm00001d016139	349.802	27.4739	615.841	12.5267	22.6593	23.5834	331.039	19.5898	4.07746	6.78368e-05	E3 ubiquitin-protein ligase ATL41
Zm00001d046147	68.254	23.078	99.7561	4.17556	1.19259	3.04301	63.696	2.80372	4.48196	4.80081e-06	E3 ubiquitin-protein ligase ATL41
Zm00001d030038	14.2196	39.5623	29.5197	108.565	97.7928	69.9893	27.7672	92.1155	-1.73388	0.00585924	E3 ubiquitin-protein ligase ATL6
Zm00001d026040	353.594	29.6718	202.566	30.2728	27.4297	9.12904	195.277	22.2772	3.14139	0.00210487	E3 ubiquitin-protein ligase PUB23
Zm00001d007201	253.109	15.3854	189.333	4.17556	7.15557	8.36829	152.609	6.56647	4.53166	1.73768e-05	E3 ubiquitin-protein ligase RNF13
Zm00001d013177	71.0979	164.843	83.4694	787.093	248.06	314.191	106.47	449.781	-2.08006	0.0025322	Electron transporter
Zm00001d006596	798.193	191.218	539.497	157.627	187.237	110.309	509.636	151.725	1.7502	0.00994133	Elongation factor 1-alpha 2
Zm00001d002822	382.033	328.587	389.863	162.847	137.148	136.175	366.828	145.39	1.33632	1.88774e-06	Elongation factor G
Zm00001d039408	623.766	289.025	408.186	167.022	177.697	78.3576	440.325	141.026	1.64685	0.00377015	Enoyl-CoA delta isomerase 2 peroxisomal
Zm00001d052720	783.973	362.655	539.497	105.433	143.111	170.409	562.042	139.651	2.00746	9.17738e-06	Eukaryotic aspartyl protease family protein
Zm00001d037153	222.774	319.796	48.8601	4.17556	4.77038	38.7984	197.143	15.9148	3.60695	0.00170585	Eukaryotic aspartyl protease family protein
Zm00001d052245	689.176	9.89059	105.864	9.39501	13.1185	25.8656	268.31	16.1264	4.04993	0.00267611	Exocyst complex component SEC6
Zm00001d032883	491.998	8.79163	348.128	25.0534	20.2741	19.7796	282.973	21.7024	3.70558	0.00212211	Expansin-A11
Zm00001d032884	314.727	4.39582	153.706	8.35112	3.57778	9.88979	157.609	7.2729	4.42534	0.000812336	Expansin-A11
Zm00001d014826	57.8263	115.39	102.81	20.8778	22.6593	41.0807	92.0088	28.2059	1.68993	0.00778002	Expansin-like A2
Zm00001d047114	1286.4	703.331	1492.27	4332.14	4756.07	3206.58	1160.67	4098.26	-1.81977	1.53076e-05	extensin-like protein
Zm00001d047113	309.039	107.697	271.784	501.067	599.875	1180.69	229.507	760.544	-1.72839	0.0074658	extensin-like protein
Zm00001d043266	22.7513	92.3121	34.6093	2.08778	9.54076	0	49.8909	3.87618	3.7527	0.00700592	External alternative NAD(P)H-ubiquinone oxidoreductase
Zm00001d028472	2616.4	1216.54	1921.83	538.647	714.364	505.901	1918.26	586.304	1.71086	5.54324e-05	Far-red impaired responsive (FAR1) family protein
Zm00001d026078	401.94	154.953	270.767	38.6239	84.6742	112.591	275.886	78.6299	1.80813	0.00667451	F-box protein PP2-A13
Zm00001d000224	268.276	583.545	337.949	1210.91	633.268	1397.5	396.59	1080.56	-1.44707	0.0096442	F-box protein SKP2A
Zm00001d038224	2727.32	828.611	2388.04	620.071	512.816	795.748	1981.32	642.878	1.6235	0.00633294	F-box protein SKP2A
Zm00001d043989	220.878	431.889	169.993	2416.6	3363.12	1226.33	274.253	2335.35	-3.09042	3.10691e-08	F-box/kelch-repeat protein
Zm00001d050815	43.6067	125.281	48.8601	11.4828	11.9259	19.0188	72.5825	14.1425	2.34349	0.00240472	F-box/kelch-repeat protein SKIP20
Zm00001d038291	720.459	1116.54	1333.47	5911.55	2058.42	2562.22	1056.82	3510.73	-1.7321	0.00325758	Ferredoxin
Zm00001d034345	2988.01	3867.22	3678.76	1217.18	1056.64	1470.54	3511.33	1248.12	1.49155	8.61541e-08	Ferredoxin--NADP reductase
Zm00001d018161	2496.96	3197.96	4636.62	980.212	747.757	683.917	3443.85	803.962	2.09905	1.12492e-08	Ferredoxin--nitrite reductase
Zm00001d052316	394.356	614.315	598.537	2628.51	1662.48	1676.7	535.736	1989.23	-1.89291	3.63774e-07	Ferritin
Zm00001d005394	983.047	2448.47	1220.49	4741.35	5878.3	3636.4	1550.67	4752.02	-1.61575	0.00170852	Fiber protein Fb34
Zm00001d047768	85.3175	86.8174	148.616	18.79	32.2001	29.6694	106.917	26.8865	1.99125	0.000249458	FKBP-type peptidyl-prolyl cis-trans isomerase
Zm00001d027286	107.121	356.061	206.638	57.4139	87.0594	44.8844	223.273	63.1193	1.82693	0.00604712	Flavin-containing monooxygenase
Zm00001d005823	579.211	49.4529	82.4515	22.9656	15.5037	25.1049	237.039	21.1914	3.48038	0.000872787	Flavonoid 3-monooxygenase
Zm00001d002075	956.504	1222.04	1105.46	3370.72	5676.75	3071.16	1094.67	4039.54	-1.8836	3.2832e-07	Floral homeotic protein APETALA 2
Zm00001d004196	221.826	172.536	207.656	58.4578	31.0075	94.3334	200.672	61.2662	1.70049	0.00276582	FMN-linked oxidoreductases superfamily protein
Zm00001d045965	4719.95	7626.74	12001.3	2057.51	1655.32	3690.41	8115.99	2467.75	1.71731	0.00252517	Formate dehydrogenase
Zm00001d012158	181.063	242.869	171.01	1169.16	477.038	533.288	198.314	726.494	-1.87348	0.00028621	Formin-like protein 1
Zm00001d042506	814.308	1266	907.984	3754.87	3137.72	1674.42	996.096	2855.67	-1.51942	0.00116534	Formin-like protein 1
Zm00001d040298	254.057	229.681	258.552	936.369	881.328	718.151	247.43	845.283	-1.77128	3.21444e-12	FPF1-like protein 1
Zm00001d047547	0.947972	18.6822	3.05376	106.477	72.7483	43.3629	7.56132	74.196	-3.31107	0.00370053	Fringe-related protein
Zm00001d002579	198.126	375.842	208.673	675.397	719.135	650.444	260.881	681.658	-1.38665	0.000734043	Fringe-related protein
Zm00001d023559	70.15	173.635	189.333	6.26334	11.9259	26.6264	144.373	14.9386	3.24715	1.71213e-05	Fructose-bisphosphate aldolase
Zm00001d017820	28.4392	42.8592	27.4838	156.583	163.385	100.419	32.9274	140.129	-2.08977	9.32945e-06	Galactan beta-14-galactosyltransferase GALS1
Zm00001d018700	510.009	30.7707	96.7023	20.8778	17.8889	3.80377	212.494	14.1902	3.91732	0.000924982	Galactoside 2-alpha-L-fucosyltransferase
Zm00001d045052	427.536	9.89059	129.276	17.7461	29.8149	6.84678	188.901	18.1359	3.39072	0.00965104	Galactosyltransferase family protein
Zm00001d016531	465.454	595.633	487.583	1518.86	1279.65	1631.82	516.224	1476.78	-1.51726	7.59696e-09	Galacturonosyltransferase 8
Zm00001d033539	159.259	263.749	214.781	5436.58	2830.03	1474.34	212.596	3246.98	-3.93327	3.11753e-13	Gamma-glutamyl peptidase 1
Zm00001d029896	67.306	106.599	140.473	320.474	190.815	329.406	104.792	280.232	-1.42153	0.00584449	GATA transcription factor 2
Zm00001d037025	491.05	138.468	880.5	126.311	119.259	108.788	503.339	118.119	2.09188	0.00561858	GDSL esterase/lipase
Zm00001d032788	4.73986	62.6404	69.2185	2.08778	0	1.52151	45.5329	1.2031	5.18744	0.000689211	GDSL esterase/lipase LTL1
Zm00001d031589	282.496	342.874	229.032	829.892	954.076	844.436	284.8	876.135	-1.62152	1.79217e-08	GDT1-like protein 3
Zm00001d002295	1001.06	535.191	295.197	10058.9	10577.1	4299.02	610.482	8311.69	-3.76685	9.49507e-11	Germin-like protein subfamily 1 member 11
Zm00001d049421	42.6588	3.29686	10.1792	235.919	257.6	48.6882	18.7116	180.736	-3.2638	0.00348368	Germin-like protein subfamily 1 member 8
Zm00001d004401	2097.86	109.895	810.264	186.856	104.948	74.5538	1006.01	122.119	3.04315	0.00292932	Germin-like protein subfamily 1 member 8
Zm00001d032223	61.6182	80.2236	68.2006	202.515	218.245	165.844	70.0142	195.535	-1.4812	2.59616e-05	Gibberellin 20 oxidase 2
Zm00001d037724	42.6588	76.9268	51.9139	413.38	199.163	316.473	57.1665	309.672	-2.44122	2.83271e-07	Gibberellin 2-beta-dioxygenase
Zm00001d038511	430.379	26.3749	254.48	32.3606	9.54076	39.5592	237.078	27.1535	3.11953	0.00448444	Gibberellin oxidase1
Zm00001d020736	285.34	329.686	195.441	1481.28	1036.36	684.678	270.155	1067.44	-1.9821	9.96358e-06	Gibberellin receptor GID1L2
Zm00001d033369	67.306	84.6195	70.2364	7.30723	11.9259	14.4543	74.054	11.2292	2.70365	8.29106e-07	Gibberellin-regulated protein 1
Zm00001d042767	1457.98	1470.4	1483.11	5076.44	3066.16	3092.46	1470.5	3745.02	-1.34862	8.88823e-05	Glucan endo-13-beta-glucosidase 14
Zm00001d010137	563.096	136.27	474.35	72.0284	98.9854	98.1372	391.239	89.717	2.12481	0.00125121	Glucan endo-13-beta-glucosidase 14
Zm00001d025015	2256.17	1792.39	2273.01	478.101	431.719	534.81	2107.19	481.543	2.12846	4.78296e-18	Glucose-6-phosphate 1-dehydrogenase
Zm00001d018332	158.311	9.89059	21.3763	7.30723	4.77038	1.52151	63.1928	4.53304	3.82573	0.00616152	Glutamate receptor 2.7
Zm00001d010950	8856.91	14951.3	8732.73	27637	34186.9	26249.8	10847	29357.9	-1.43647	0.000114325	Glutamate--cysteine ligase
Zm00001d048050	301.455	193.416	2016.5	140.925	67.9779	55.535	837.123	88.146	3.2483	0.00119426	Glutamine synthetase3
Zm00001d042187	0	2.19791	0	132.574	96.6002	108.788	0.732636	112.654	-7.36665	2.77984e-09	Glutaredoxin family protein
Zm00001d018058	20.8554	27.4739	20.3584	104.389	120.452	61.621	22.8959	95.4874	-2.05763	0.000159061	Glutaredoxin family protein
Zm00001d008843	54.0344	80.2236	58.0214	26.0972	25.0445	21.3011	64.0932	24.1476	1.41203	0.00876348	glutaredoxin subgroup III
Zm00001d034937	1319.58	615.414	968.041	272.455	288.608	421.457	967.678	327.507	1.56185	0.000673323	Glutathione S-transferase T1
Zm00001d029702	1836.22	42.8592	218.853	40.7117	35.7778	34.9947	699.311	37.1614	4.23445	0.000363621	Glutathione S-transferase U16
Zm00001d007661	701.5	618.711	574.107	1762.09	1521.75	1484.23	631.439	1589.36	-1.33139	2.45254e-08	Glutathione synthetase
Zm00001d031653	1718.67	1416.55	2173.26	424.863	487.771	928.88	1769.49	613.838	1.52616	0.00136597	Glycerophosphodiester phosphodiesterase GDPD2
Zm00001d045484	38.8669	28.5728	29.5197	2.08778	3.57778	2.28226	32.3198	2.64927	3.63816	5.45081e-05	glycosyl hydrolase family 81 protein
Zm00001d043432	1205.82	835.205	1474.97	357.01	400.712	501.336	1172	419.686	1.48074	7.78928e-05	GroES-like zinc-binding alcohol dehydrogenase family protein
Zm00001d026531	126.08	153.854	143.527	426.951	234.941	387.223	141.154	349.705	-1.31091	0.00140102	GTP cyclohydrolase 1
Zm00001d048944	418.056	265.947	410.222	45.9311	94.215	139.218	364.741	93.1213	1.96534	0.000443905	GTP-binding protein hflX
Zm00001d021727	33.179	12.0885	18.3225	206.69	64.4001	136.936	21.1967	136.009	-2.67689	0.000192166	G-type lectin S-receptor-like serine/threonine-protein kinase B120
Zm00001d032408	163.051	423.097	261.605	1166.02	720.327	570.565	282.585	818.972	-1.53566	0.0077864	G-type lectin S-receptor-like serine/threonine-protein kinase B120
Zm00001d043256	1516.76	128.578	1461.73	158.671	83.4816	40.3199	1035.69	94.1576	3.46108	0.000356799	G-type lectin S-receptor-like serine/threonine-protein kinase B120
Zm00001d021434	177.271	2.19791	49.8781	5.21945	0	3.04301	76.4489	2.75415	4.77532	0.00419774	G-type lectin S-receptor-like serine/threonine-protein kinase B120
Zm00001d002178	464.506	9.89059	151.67	9.39501	3.57778	8.36829	208.689	7.11369	4.86524	7.31606e-05	G-type lectin S-receptor-like serine/threonine-protein kinase B120
Zm00001d011832	111.861	29.6718	44.7885	1318.43	219.437	232.791	62.107	590.22	-3.24653	0.00058608	G-type lectin S-receptor-like serine/threonine-protein kinase SD2-5
Zm00001d038348	387.721	398.92	512.013	1518.86	894.446	2515.05	432.885	1642.79	-1.92462	0.000108337	guanylyl cyclase 1
Zm00001d042197	23.6993	16.4843	6.10752	97.0817	158.615	137.696	15.4304	131.131	-3.0825	5.39991e-07	HAP3-like protein
Zm00001d026387	281.548	253.858	243.283	0	0	0	259.563	0	10.4889	3.65965e-15	hAT transposon superfamily protein
Zm00001d019497	20705.6	6435.48	2227.21	568.92	667.853	676.31	9789.43	637.694	3.94028	2.4544e-07	Heteroglycan glucosidase 1
Zm00001d005849	212.346	401.118	269.749	1007.35	634.46	646.64	294.404	762.818	-1.37426	0.00235892	Histone H3 K4-specific methyltransferase SET7/9 family protein
Zm00001d039355	10773.7	625.305	5605.68	1059.55	706.016	543.939	5668.23	769.834	2.88041	0.00268355	Histone-lysine N-methyltransferase ATX4
Zm00001d016175	161.155	74.7289	184.243	28.185	23.8519	47.9275	140.043	33.3215	2.0601	0.000999593	Homeodomain-like superfamily protein
Zm00001d033480	1435.23	1478.09	1004.69	4757.01	4746.53	3345.79	1306	4283.11	-1.71337	1.16922e-07	homocysteine methyltransferase
Zm00001d048060	212.346	296.718	260.587	2865.48	1756.69	1387.61	256.55	2003.26	-2.96535	2.09752e-14	Homocysteine S-methyltransferase 1
Zm00001d045610	978.307	367.051	779.726	312.123	269.526	187.145	708.361	256.265	1.46836	0.0076888	Homogentisate 12-dioxygenase
Zm00001d023216	432.275	902.241	705.418	115.872	131.185	257.895	679.978	168.318	2.01037	0.000158067	HXXXD-type acyl-transferase family protein
Zm00001d024778	1210.56	578.05	799.067	10859.6	5948.66	6670.29	862.559	7826.18	-3.18133	9.1235e-14	Hydrophobic protein RCI2B
Zm00001d034869	294.819	754.981	408.186	70.9845	106.141	156.715	485.996	111.28	2.12307	0.000207099	hydroxyproline-rich glycoprotein family protein
Zm00001d018973	249.317	435.186	284	2589.89	1617.16	1236.98	322.834	1814.68	-2.49127	1.25768e-08	IAA24-auxin-responsive Aux/IAA family member
Zm00001d019306	882.562	437.384	700.329	315.255	220.63	264.742	673.425	266.876	1.33529	0.00227303	IAA-amino acid hydrolase ILR1
Zm00001d011687	51.1905	121.984	86.5232	653.475	382.823	877.149	86.5659	637.816	-2.88438	1.96909e-08	IAA-amino acid hydrolase ILR1-like 4
Zm00001d011764	128.924	260.452	112.989	533.428	525.934	313.43	167.455	457.597	-1.45071	0.0088484	Indole-3-pyruvate monooxygenase YUCCA2
Zm00001d033543	400.992	380.238	280.946	90.8184	135.956	76.8361	354.059	101.203	1.81328	5.43348e-06	Integral membrane HPP family protein
Zm00001d017429	3195.61	742.893	4661.05	797.532	682.164	371.248	2866.52	616.981	2.21641	0.0041192	Iron-phytosiderophore transporter
Zm00001d033379	29.3871	42.8592	26.4659	2.08778	3.57778	3.80377	32.9041	3.15644	3.3665	0.000133461	Knotted1-interacting protein
Zm00001d042906	153.572	214.296	134.365	625.29	874.172	655.009	167.411	718.157	-2.10149	7.77558e-10	Laccase-17
Zm00001d010007	93.8493	119.786	111.971	472.882	283.838	389.506	108.535	382.075	-1.81757	4.22337e-07	Lachrymatory factor synthase
Zm00001d037637	246.473	169.239	151.67	646.168	362.549	503.619	189.127	504.112	-1.414	0.00113853	Lactoylglutathione lyase
Zm00001d019237	368.761	187.921	613.805	58.4578	21.4667	97.3764	390.163	59.1003	2.71502	0.00028264	L-ascorbate peroxidase 2
Zm00001d022383	99.5371	70.3331	72.2723	9.39501	4.77038	15.2151	80.7141	9.79348	2.99982	1.51265e-06	L-ascorbate peroxidase 2
Zm00001d025434	31.2831	4.39582	7.12544	0	0	0	14.2681	0	6.3071	0.0052222	late embryogenesis abundant domain-containing protein
Zm00001d034807	4707.63	3662.81	3739.84	14913	10593.8	12780.7	4036.76	12762.5	-1.66061	1.63871e-09	Late embryogenesis abundant protein group 2
Zm00001d039415	229.409	123.083	249.39	26.0972	54.8594	79.1183	200.627	53.3583	1.905	0.00278193	Lecithin-cholesterol acyltransferase-like 1
Zm00001d030759	541.292	892.351	679.97	4444.88	2586.74	1634.1	704.538	2888.57	-2.03567	5.51123e-05	Lectin-like receptor kinase 7
Zm00001d016551	613.338	63.7393	225.978	50.1067	36.9704	66.1855	301.019	51.0876	2.55631	0.0049578	Leucine aminopeptidase
Zm00001d003112	3297.05	1426.44	3392.73	891.482	710.787	1004.19	2705.41	868.821	1.63845	0.000654755	Leucine-rich repeat family protein
Zm00001d004635	491.998	842.898	483.512	2263.15	3197.35	1689.63	606.136	2383.38	-1.97538	5.0788e-06	Leucine-rich repeat protein kinase family protein
Zm00001d043075	886.354	657.175	833.676	3893.71	2053.65	2527.98	792.402	2825.11	-1.83385	1.02293e-06	Leucine-rich repeat protein kinase family protein
Zm00001d032116	90.0574	94.5101	125.204	1160.81	435.297	638.272	103.257	744.792	-2.85078	2.84581e-09	Leucine-rich repeat receptor-like protein kinase PEPR1
Zm00001d015213	396.252	678.055	776.673	1669.18	1175.9	2147.61	616.993	1664.23	-1.43215	0.00211017	leucine-rich repeat/extensin 2
Zm00001d008497	80.5776	68.1352	129.276	31.3167	22.6593	35.7554	92.6629	29.9105	1.6224	0.0040943	Leucine--tRNA ligase
Zm00001d053953	100.485	71.432	149.634	44.8873	29.8149	39.5592	107.184	38.0871	1.48986	0.00790199	light-harvesting complex-like protein 3
Zm00001d030577	746.054	1123.13	476.386	2155.63	3266.52	1432.5	781.857	2284.88	-1.54706	0.00556553	Light-inducible protein CPRF-2
Zm00001d036506	154.519	349.467	249.39	726.547	644.001	517.312	251.126	629.287	-1.32601	0.00473873	Lipid binding protein
Zm00001d003757	17.0635	101.104	81.4336	1283.98	840.779	367.444	66.5336	830.736	-3.64406	1.8363e-06	Lipid-transfer protein
Zm00001d052744	578.263	18.6822	49.8781	11.4828	26.2371	13.6936	215.608	17.1378	3.65849	0.00546494	Lipopolysaccharide-modifying protein
Zm00001d028838	14.2196	18.6822	20.3584	125.267	85.8668	87.4866	17.7534	99.5401	-2.48977	2.91724e-07	Long cell-linked locus protein
Zm00001d002287	264.484	69.2341	343.039	1135.75	502.082	1648.55	225.586	1095.46	-2.27963	0.00366884	LRR receptor-like serine/threonine-protein kinase FLS2
Zm00001d039691	11.3757	6.59372	30.5376	217.129	52.4742	140.739	16.169	136.781	-3.07961	0.000428942	L-tryptophan--pyruvate aminotransferase 1
Zm00001d007843	1361.29	156.051	520.157	83.5112	71.5557	82.9221	679.166	79.3297	3.09762	0.000100152	L-type lectin-domain containing receptor kinase
Zm00001d010545	160.207	246.166	160.831	480.189	536.668	414.611	189.068	477.156	-1.33601	0.000202774	Lung seven transmembrane receptor family protein
Zm00001d050333	39.8148	18.6822	41.7347	8.35112	7.15557	6.08603	33.4106	7.19757	2.22614	0.00759778	Lycopene beta/epsilon cyclase protein
Zm00001d035166	548.876	8.79163	123.168	20.8778	7.15557	11.4113	226.945	13.1482	4.10865	0.00171044	Lysine histidine transporter 2
Zm00001d017700	587.743	484.639	510.996	2729.77	1388.18	2231.29	527.792	2116.41	-2.00361	3.88248e-08	Lysine-specific demethylase REF6
Zm00001d002266	1266.49	1396.77	844.873	4600.42	5697.03	2826.2	1169.38	4374.55	-1.90327	5.8395e-06	Lysine-specific histone demethylase 1
Zm00001d026586	700.552	1514.36	1114.62	3627.52	3437.06	2471.69	1109.84	3178.75	-1.51824	0.000518944	Lysine-specific histone demethylase 1
Zm00001d027375	54.0344	97.8069	70.2364	558.481	419.793	707.501	74.0259	561.925	-2.92829	1.38832e-13	LysM domain containing protein
Zm00001d038971	710.031	442.878	888.644	181.637	205.126	102.702	680.518	163.155	2.06413	1.33792e-05	MACPF domain-containing protein NSL1
Zm00001d047356	103.329	206.603	98.7382	537.603	453.186	416.893	136.224	469.227	-1.78599	8.39562e-05	MADS-box transcription factor 56
Zm00001d019049	134.612	89.0153	114.007	926.974	231.363	380.377	112.545	512.905	-2.1876	0.000828841	Major facilitator superfamily protein
Zm00001d003949	59.7223	53.8487	40.7168	300.64	161	203.121	51.4293	221.587	-2.10694	1.88839e-06	Major facilitator superfamily protein
Zm00001d014030	481.57	9.89059	210.709	10.4389	14.3111	6.08603	234.057	10.2787	4.52046	0.000162975	Malate dehydrogenase
Zm00001d050409	1765.22	936.187	1131.24	441.755	652.779	435.67	1277.55	510.068	1.32499	0.00244162	Malate dehydrogenase
Zm00001d039089	248.369	19.7812	347.111	14.6145	9.54076	3.80377	205.087	9.31966	4.4745	3.12255e-05	Malate dehydrogenase 2
Zm00001d032695	159.259	347.269	132.33	4.17556	5.96297	30.4301	212.953	13.5229	3.94214	7.42441e-06	Malate dehydrogenase 5
Zm00001d037693	278.704	265.947	268.731	2530.39	728.675	803.356	271.127	1354.14	-2.32021	0.000149062	Malic enzyme
Zm00001d012764	36.0229	150.557	67.1827	405.029	683.357	360.597	84.5874	482.994	-2.51551	0.000139853	Malic enzyme 4
Zm00001d021528	193.386	256.056	255.498	742.206	623.727	420.697	234.98	595.543	-1.34119	0.000597961	MATH domain containing protein
Zm00001d032691	14732.4	360.457	2640.48	165.978	119.259	133.132	5911.13	139.457	5.40551	0.000296409	MATH domain containing protein
Zm00001d023715	241.733	295.619	315.555	27.1411	54.8594	142.261	284.302	74.7538	1.91938	0.00982201	Melibiase family protein
Zm00001d032873	2169.91	2316.6	2345.29	10800.1	8270.64	7238.57	2277.26	8769.77	-1.94521	1.87946e-13	Metal ion binding protein
Zm00001d007397	932.805	78.0257	924.271	143.013	46.5112	63.1425	645.034	84.2222	2.93733	0.00316911	Metal transporter
Zm00001d029892	217.086	110.994	248.372	28.185	39.3556	45.6452	192.151	37.7286	2.34472	5.69708e-06	Metalloendoproteinase 1-MMP
Zm00001d003774	550.772	172.536	152.688	57.4139	44.126	64.664	291.999	55.4013	2.39581	0.000481171	Metallo-hydrolase/oxidoreductase superfamily protein
Zm00001d048611	121654	20470.2	75232.4	16713.7	17970	17892.2	72452.3	17525.3	2.04759	0.00349617	Metallothionein-like protein 1B
Zm00001d031833	1604.92	1449.52	962.952	8159.04	7572.98	5074.99	1339.13	6935.67	-2.37262	2.76811e-11	Mitochondrial 2-oxoglutarate/malate carrier protein
Zm00001d008974	18.0115	19.7812	20.3584	300.64	144.304	120.199	19.3837	188.381	-3.28042	3.12214e-09	Mitochondrial arginine transporter BAC2
Zm00001d028273	293.871	235.176	274.838	900.877	558.134	913.665	267.962	790.892	-1.56184	8.16881e-06	Mitogen-activated protein kinase kinase 9
Zm00001d038883	18.9594	13.1874	8.14336	80.3795	41.7408	64.664	13.4301	62.2615	-2.21084	0.00110233	Mitogen-activated protein kinase kinase kinase YODA
Zm00001d041624	161.155	81.3226	306.394	18.79	20.2741	25.8656	182.957	21.6432	3.07404	2.11224e-06	Mono-/di-acylglycerol lipase N-terminal;Lipase class 3
Zm00001d049954	3139.68	2973.77	2645.57	12449.4	7304.64	7793.92	2919.68	9182.66	-1.65308	1.00534e-06	Monodehydroascorbate reductase 1 peroxisomal
Zm00001d024633	4832.76	5228.82	5084.51	1793.4	1803.2	2210.75	5048.7	1935.79	1.38253	4.04665e-10	Monodehydroascorbate reductase 5 mitochondrial
Zm00001d016844	30.3351	50.5519	65.1468	134.662	293.378	108.027	48.6779	178.689	-1.87459	0.0047122	monooxygenase 1
Zm00001d011577	225.617	51.6508	211.727	1.04389	0	0.760753	162.998	0.601548	8.00108	5.45563e-09	Monothiol glutaredoxin-S17
Zm00001d020019	4833.71	2333.08	4595.91	682.704	1095.99	853.565	3920.9	877.421	2.16015	3.03239e-07	myb family transcription factor-related protein
Zm00001d015226	3355.06	2793.06	1939.92	849.383	949.496	1172.64	2696.01	990.508	1.4444	5.78639e-05	Myb family transcription factor
Zm00001d005547	4109.79	1713.76	1823.53	549.824	476.946	562.909	2549.03	529.893	2.26604	1.00635e-06	myb family transcription factor-related protein
Zm00001d040621	554.305	529.512	546.221	116.601	153.854	88.559	543.346	119.671	2.18441	1.44465e-11	Myb transcription factor
Zm00001d009088	1342.44	1068.56	468.624	226.565	265.947	225.978	959.877	239.497	2.0024	6.46113e-05	Myb transcription factor
Zm00001d024784	50.1067	26.2371	16.7366	4.73986	0	0	31.0268	1.57995	4.24383	0.00466809	MYB transcription factor
Zm00001d007503	612.39	262.65	491.655	116.916	60.8223	67.707	455.565	81.815	2.47816	1.23319e-06	Myosin-binding protein 7
Zm00001d030023	36.0229	49.4529	31.5555	508.374	225.4	210.729	39.0105	314.834	-3.01406	1.45701e-08	NAC-transcription factor43
Zm00001d011446	546.032	128.578	497.763	74.1162	38.163	53.2527	390.791	55.1773	2.82344	3.02951e-05	NAD(P)-binding Rossmann-fold superfamily protein
Zm00001d020957	193.386	82.4216	117.061	4.17556	5.96297	11.4113	130.956	7.18328	4.14857	3.92712e-10	NAD(P)-binding Rossmann-fold superfamily protein
Zm00001d005251	1848.55	2548.47	1104.44	3792.45	8290.92	8216.14	1833.82	6766.5	-1.88363	0.000419774	NAD(P)H dehydrogenase (quinone) FQR1
Zm00001d012607	3665.81	1504.47	1618.49	10446.2	5243.84	4735.69	2262.92	6808.58	-1.58905	0.00983351	NAD(P)H dehydrogenase (quinone) FQR1
Zm00001d020434	213.294	51.6508	180.172	39.6678	26.2371	33.4731	148.372	33.126	2.16246	0.00285877	NAD(P)H-quinone oxidoreductase subunit L
Zm00001d014349	240.785	110.994	168.975	50.1067	50.089	61.621	173.585	53.9389	1.68393	0.00068297	NAD(P)H-quinone oxidoreductase subunit S
Zm00001d028360	4456.42	13089.6	16349.8	2307	2267.12	4081.44	11298.6	2885.19	1.96926	0.00168512	NAD(P)-linked oxidoreductase superfamily protein
Zm00001d000316	74.8898	56.0467	131.312	480.189	174.119	572.087	87.416	408.798	-2.22608	0.000685537	NADP-dependent malic enzyme
Zm00001d001960	36.0229	31.8697	90.5948	0	0	0	52.8291	0	8.1923	2.78036e-07	Naringenin2-oxoglutarate 3-dioxygenase
Zm00001d041787	364.021	25.2759	105.864	19.8339	23.8519	13.6936	165.054	19.1265	3.11594	0.00283122	NB-ARC domain containing protein expressed
Zm00001d002965	7.58378	5.49477	1.01792	104.389	31.0075	144.543	4.69882	93.3132	-4.3098	6.04865e-06	Nicotinamidase 2
Zm00001d049995	891.094	636.294	996.543	344.484	325.578	140.739	841.311	270.267	1.64076	0.00133553	Nitrate reductase
Zm00001d019221	3320.75	5622.25	8889.49	1909.27	2840.76	2222.16	5944.16	2324.07	1.35488	0.00912261	Nitrile-specifier protein 1
Zm00001d049831	1149.89	526.399	635.182	193.12	153.845	367.444	770.49	238.136	1.69156	0.00379441	Nodulin-like protein
Zm00001d028024	751.742	468.154	629.074	2691.15	1152.05	1706.37	616.324	1849.85	-1.58549	0.000916665	Nodulin-related protein 1
Zm00001d044599	1016.23	384.634	1068.82	172.242	182.467	356.793	823.225	237.167	1.79354	0.00385694	Nonphototropic hypocotyl 1
Zm00001d038911	1115.76	3618.86	1739.62	336.132	558.134	821.614	2158.08	571.96	1.9151	0.00305514	Non-specific lipid-transfer protein 2
Zm00001d043741	33.179	32.9686	25.448	202.515	39.3556	168.126	30.5319	136.666	-2.16454	0.00616784	NPK1-related protein kinase-like protein
Zm00001d038820	707.187	93.4111	186.279	53.2384	72.7483	28.1479	328.959	51.3782	2.6838	0.00342686	NSP (nuclear shuttle protein)-interacting GTPase
Zm00001d005356	1349.91	252.759	695.239	152.408	129.993	263.981	765.97	182.127	2.07085	0.00594108	Nuclear pore complex protein GP210
Zm00001d005355	521.385	65.9372	262.623	28.185	22.6593	57.8173	283.315	36.2205	2.96028	0.000747896	Nuclear pore complex protein GP210
Zm00001d042196	197.178	151.656	96.7023	535.515	541.438	342.339	148.512	473.097	-1.66988	0.000243283	Nuclear transcription factor Y subunit B-4
Zm00001d030765	455.027	245.067	417.347	58.4578	83.4816	87.4866	372.48	76.4754	2.28296	4.91267e-08	Nucleotide pyrophosphatase/phosphodiesterase
Zm00001d034844	3.79189	136.27	198.494	3.13167	0	13.6936	112.852	5.60841	4.29381	0.00925012	Nucleotide-diphospho-sugar transferase family protein
Zm00001d025296	1370.77	857.184	1196.06	334.045	259.986	193.231	1141.34	262.421	2.12267	1.12492e-08	Nudix hydrolase 13
Zm00001d045657	644.621	638.492	645.361	2912.45	1887.88	3196.69	642.825	2665.67	-2.05232	3.35628e-11	Nudix hydrolase 4
Zm00001d034199	2.84392	3.29686	0	32.3606	19.0815	18.2581	2.04693	23.2334	-3.508	0.00413828	Ocs element-binding factor 1
Zm00001d045763	431.327	557.17	477.404	1392.55	1165.17	1324.47	488.634	1294.06	-1.40584	2.37751e-08	O-fucosyltransferase family protein
Zm00001d036499	640.829	192.317	567.999	81.4234	101.371	194.753	467.048	125.849	1.88898	0.00639316	Oligopeptide transporter-like protein
Zm00001d038703	0	6.59372	1.01792	286.026	26.2371	134.653	2.53721	148.972	-5.91288	2.98379e-06	O-methyltransferase ZRP4
Zm00001d052684	200.97	76.9268	80.4156	186.856	702.438	518.834	119.438	469.376	-1.97307	0.00850994	O-methyltransferase ZRP4
Zm00001d038699	116.601	150.557	134.365	317.342	337.504	535.57	133.841	396.806	-1.57074	5.80851e-05	O-methyltransferase ZRP4
Zm00001d030556	735.627	971.475	862.178	152.408	251.638	131.61	856.427	178.552	2.26622	1.75709e-09	Organic cation/carnitine transporter 7
Zm00001d013463	189.594	161.546	287.053	101.257	41.7408	85.2044	212.731	76.0675	1.47956	0.00958486	Outer envelope protein 64
Zm00001d031536	65.4101	86.8174	117.061	317.342	197.971	171.17	89.7627	228.828	-1.34984	0.00836556	Oxysterol-binding protein-related protein 4B
Zm00001d036137	288.184	620.909	499.798	1329.92	1428.73	1065.05	469.63	1274.57	-1.44074	0.000863811	Palmitoyl-acyl carrier protein thioesterase
Zm00001d052346	324.207	223.088	256.516	1482.32	665.468	713.587	267.937	953.793	-1.83123	0.000142537	PAP/OAS1 substrate-binding domain superfamily
Zm00001d007616	2.84392	0	4.07168	292.289	36.9704	89.0081	2.3052	139.423	-5.89753	2.24592e-07	Patatin-like protein 2
Zm00001d031815	2073.22	136.27	276.874	105.433	108.526	116.395	828.787	110.118	2.91199	0.0058064	Patatin-like protein 2
Zm00001d000203	18.9594	18.6822	49.8781	97.0817	97.7928	180.299	29.1732	125.058	-2.10255	0.00225942	Patatin-like protein 6
Zm00001d033254	100.485	80.2236	84.4873	230.7	161	419.936	88.3987	270.545	-1.61605	0.0028752	Patatin-like protein 6
Zm00001d040244	2775.66	791.247	713.562	272.455	422.179	384.941	1426.82	359.858	1.9875	0.00454112	pathogenesis-related family protein
Zm00001d039193	6.63581	29.6718	19.3405	143.013	93.0224	89.7689	18.5493	108.601	-2.55835	0.000240435	Pentatricopeptide repeat-containing protein
Zm00001d024409	182.959	127.479	171.01	40.7117	50.089	59.3388	160.483	50.0465	1.67638	3.72338e-05	Pentatricopeptide repeat-containing protein
Zm00001d049606	268.276	351.665	280.946	892.526	949.305	635.99	300.296	825.94	-1.45932	7.41218e-06	Pentatricopeptide repeat-containing protein
Zm00001d043519	995.371	770.367	641.289	2435.39	2580.78	1748.97	802.342	2255.05	-1.49038	1.46065e-05	Peptidase M28 family protein
Zm00001d029681	58.7743	42.8592	30.5376	544.91	298.149	397.113	44.057	413.391	-3.22812	1.15122e-13	peptidoglycan-binding LysM domain-containing protein
Zm00001d036338	236.045	214.296	124.186	1059.55	690.512	533.288	191.509	761.116	-1.99015	1.95823e-05	peptidoglycan-binding LysM domain-containing protein
Zm00001d030339	211.398	416.504	201.548	1514.68	1574.23	561.436	276.483	1216.78	-2.13793	0.000347381	Peptidyl-prolyl cis-trans isomerase
Zm00001d054015	271.12	370.348	395.971	88.7306	90.6372	170.409	345.813	116.592	1.56192	0.000854892	Peptidyl-prolyl cis-trans isomerase FKBP18
Zm00001d018619	1020.02	35.1665	175.082	56.37	31.0075	28.9086	410.089	38.762	3.4044	0.00360978	Peroxidase 1
Zm00001d038599	83.4216	89.0153	25.448	269.324	240.904	357.554	65.9616	289.261	-2.13393	0.000439807	Peroxidase 1
Zm00001d026683	145.04	151.656	128.258	55.3262	27.4297	67.707	141.651	50.1543	1.48575	0.00492141	Peroxidase 12
Zm00001d002901	4455.47	207.702	2582.46	311.079	122.837	159.758	2415.21	197.892	3.60941	0.000289813	Peroxidase 12
Zm00001d028347	49.2946	4.39582	6.10752	435.302	174.119	40.3199	19.9326	216.58	-3.43564	0.00688688	Peroxidase 53
Zm00001d022283	145.988	4.39582	263.641	6.26334	5.96297	21.3011	138.008	11.1758	3.61074	0.0089824	Peroxidase 64
Zm00001d052335	716.667	303.311	316.573	4420.87	2739.39	2076.86	445.517	3079.04	-2.78837	1.02097e-07	Peroxidase 67
Zm00001d051374	203.814	101.104	173.046	40.7117	47.7038	63.9033	159.321	50.7729	1.64502	0.00137893	Peroxisome biogenesis protein 19-1
Zm00001d008287	1008.64	804.434	724.759	265.148	233.749	467.103	845.945	322	1.3909	0.0017368	Phenazine biosynthesis PhzC/PhzF protein
Zm00001d052042	14.2196	23.078	4.07168	60.5456	78.7113	110.309	13.7898	83.1887	-2.60066	0.000863194	Phenolic glucoside malonyltransferase 1
Zm00001d014116	3222.16	497.826	1268.33	348.659	275.489	350.707	1662.77	324.952	2.35517	0.00150474	Phosphate transporter protein1
Zm00001d027549	1562.26	135.171	2143.74	67.8528	11.9259	43.3629	1280.39	41.0472	4.96061	4.55665e-07	phosphate transporter protein10
Zm00001d018445	338.426	107.697	139.455	28.185	22.6593	43.3629	195.193	31.4024	2.62726	7.27715e-05	phosphate transporter protein3
Zm00001d011498	4549.32	151.656	1085.1	204.602	63.2075	134.653	1928.69	134.154	3.84524	0.000501281	phosphate transporter protein6
Zm00001d031875	332.738	1582.49	861.16	79.3356	91.8298	203.882	925.464	125.016	2.88471	6.18651e-05	Phosphate transporter protein7
Zm00001d027700	6474.65	270.343	20995.6	97.0817	59.6297	136.936	9246.87	97.8824	6.56109	2.93834e-05	Phosphate transporter protein9
Zm00001d032539	1688.34	608.821	1298.87	438.434	553.364	303.541	1198.67	431.779	1.47426	0.00932711	Phosphatidylinositol 4-phosphate 5-kinase 9
Zm00001d040308	730.887	37.3644	166.939	46.975	15.5037	38.7984	311.73	33.7591	3.20442	0.00434921	phosphoadenosine phosphosulfate (PAPS) reductase family protein
Zm00001d047893	512.853	952.793	828.586	2569.01	1660.09	1459.12	764.744	1896.08	-1.31013	0.00428807	Phosphoenolpyruvate carboxykinase homolog2
Zm00001d046170	35.075	460.462	588.357	22.9656	25.0445	80.6399	361.298	42.8833	3.06822	0.0055531	Phosphoenolpyruvate carboxylase
Zm00001d025893	205.71	131.874	122.15	48.0189	53.6668	67.707	153.245	56.4642	1.43641	0.00219211	Phosphoenolpyruvate carboxylase family protein
Zm00001d003974	434.171	113.192	507.942	28.185	29.8149	127.046	351.768	61.6819	2.50448	0.00734726	Phosphoenolpyruvate carboxylase family protein
Zm00001d051156	407.628	105.5	520.157	17735.7	3588.52	4744.06	344.428	8689.42	-4.65671	5.35519e-09	phosphoenolpyruvate carboxylase kinase 2
Zm00001d003068	145.04	270.343	129.276	408.161	645.194	691.525	181.553	581.626	-1.68118	0.000644648	Phosphoenolpyruvate carboxylase kinase 2
Zm00001d040129	345.062	125.281	388.845	88.7306	79.9039	45.6452	286.396	71.4266	2.00823	0.00163765	Phosphoenolpyruvate carboxylase 4
Zm00001d020057	669.268	597.831	817.389	81.4234	60.8223	133.132	694.83	91.7925	2.91115	6.13971e-13	phosphoenolpyruvate carboxylase 4
Zm00001d016166	1469.36	1884.71	1915.72	269.324	269.526	455.691	1756.6	331.514	2.40292	5.97682e-12	Phosphoenolpyruvate carboxylase 7
Zm00001d013146	302.403	325.29	311.483	993.783	397.134	1125.91	313.059	838.944	-1.423	0.0081262	Photosystem I reaction center subunit III
Zm00001d042178	106.173	134.072	190.351	46.975	39.3556	41.0807	143.532	42.4704	1.75631	0.000103991	Photosystem II reaction center psb28 protein
Zm00001d009918	34.127	43.9582	51.9139	111.696	90.6372	120.96	43.333	107.764	-1.3192	0.00347813	Phytochrome A-associated F-box protein
Zm00001d023384	432.275	733.002	244.301	1692.15	1355.98	1277.3	469.859	1441.81	-1.61792	0.00239061	Phytosulfokines 2
Zm00001d038741	1086.38	1211.05	696.257	96.0379	405.482	38.7984	997.894	180.106	2.47288	0.00782492	Pistil-specific extensin-like protein
Zm00001d009687	228.461	101.104	320.645	13.5706	52.4742	54.0135	216.737	40.0194	2.43527	0.00172587	Plant basic secretory protein (BSP) family protein
Zm00001d032495	0.947972	1.09895	7.12544	196.251	41.7408	47.1667	3.05745	95.0529	-4.9576	1.17268e-05	Plant invertase/pectin methylesterase inhibitor superfamily protein
ENSRNA049477741	54.9824	659.372	464.171	42.7995	31.0075	108.027	392.842	60.6113	2.69101	0.00883896	Plant signal recognition particle RNA
ENSRNA049477080	55.9304	1209.95	1188.93	108.565	71.5557	85.9651	818.27	88.6951	3.2053	0.00183783	Plant signal recognition particle RNA
ENSRNA049477082	16.1155	311.004	320.645	9.39501	11.9259	34.9947	215.921	18.7719	3.5117	0.0025916	Plant signal recognition particle RNA
ENSRNA049477077	11.3757	306.608	273.82	22.9656	5.96297	14.4543	197.268	14.461	3.76541	0.00155527	Plant signal recognition particle RNA
Zm00001d013384	3.79189	3.29686	1.01792	336.132	150.267	211.489	2.70222	232.63	-6.42377	4.84495e-18	plant/MUD21-2 protein
Zm00001d027453	11.3757	34.0676	21.3763	113.784	112.104	114.874	22.2732	113.587	-2.36005	1.94957e-05	Plant-specific domain TIGR01568 family protein
Zm00001d021000	7920.31	69.2341	2037.87	113.784	75.1335	44.8844	3342.47	77.934	5.42301	0.00201837	plasma membrane ATPase 3
Zm00001d053103	359.282	348.368	522.193	144.057	116.874	218.336	409.948	159.756	1.35504	0.00257483	Plastid-specific ribosomal protein 6
Zm00001d048731	78.6817	129.677	100.774	682.704	841.972	855.087	103.044	793.254	-2.94732	6.29049e-21	P-loop containing nucleoside triphosphate hydrolases superfamily protein
Zm00001d050755	1578.37	1376.99	1574.72	12084.1	4174.08	6765.38	1510.03	7674.51	-2.34549	6.58278e-07	P-loop containing nucleoside triphosphate hydrolases superfamily protein
Zm00001d040720	508.113	364.853	472.315	92.9062	129.993	198.557	448.427	140.485	1.67031	0.000163284	Polyketide cyclase/dehydrase and lipid transport superfamily protein
Zm00001d052322	418.056	408.811	368.487	1459.36	1296.35	931.162	398.451	1228.96	-1.62433	8.36695e-08	Prenylated Rab receptor 2
Zm00001d044954	7.58378	3.29686	4.07168	54.2823	17.8889	60.8603	4.98411	44.3438	-3.14768	0.000818436	Probable 2-oxoacid dependent dioxygenase
Zm00001d045135	408.576	62.6404	861.16	22.9656	48.8964	33.4731	444.125	35.1117	3.6633	7.09956e-05	Probable 2-oxoglutarate-dependent dioxygenase AOP1
Zm00001d038063	178.219	349.467	153.706	885.218	633.268	712.065	227.131	743.517	-1.71201	0.000312683	Probable ADP-ribosylation factor GTPase-activating protein AGD11
Zm00001d006365	619.974	415.405	302.322	128.398	171.734	79.8791	445.9	126.67	1.82048	0.000420697	Probable aldo-keto reductase 4
Zm00001d042841	958.4	473.649	987.382	304.816	269.526	311.148	806.477	295.163	1.44993	0.000902225	Probable anion transporter 4
Zm00001d002738	198.126	140.666	200.53	52.1945	51.2816	11.4113	179.774	38.2958	2.24418	0.00166834	Probable aquaporin TIP2-2
Zm00001d007231	65.4101	54.9477	42.7526	7.30723	14.3111	16.7366	54.3701	12.785	2.07673	0.00162666	Probable beta-14-xylosyltransferase IRX9
Zm00001d024934	66.3581	47.255	80.4156	268.28	171.734	134.653	64.6762	191.556	-1.56359	0.00239521	Probable beta-14-xylosyltransferase IRX9H
Zm00001d049191	5837.61	9532.33	14820.9	2137.89	1932	4487.68	10063.6	2852.52	1.81861	0.00194834	Probable bifunctional methylthioribulose-1-phosphate dehydratase
Zm00001d013571	715.719	1091.26	972.113	5284.17	3462.1	2536.35	926.365	3760.87	-2.02148	8.46994e-07	Probable BOI-related E3 ubiquitin-protein ligase 2
Zm00001d033419	387.721	971.475	528.3	1600.28	2678.57	1568.67	629.165	1949.17	-1.63155	0.00230443	Probable BOI-related E3 ubiquitin-protein ligase 2
Zm00001d010649	481.57	565.961	617.877	1478.15	1514.6	1322.19	555.136	1438.31	-1.37343	1.51672e-08	Probable calcium-binding protein CML20
Zm00001d039944	18.0115	21.9791	15.2688	1042.85	169.348	349.947	18.4198	520.714	-4.82251	3.42081e-11	Probable calcium-binding protein CML27
Zm00001d022326	236.993	104.401	206.638	32.3606	21.4667	60.8603	182.677	38.2292	2.24342	0.000477795	Probable carboxylesterase 18
Zm00001d032036	1141.36	918.726	2110.15	531.34	428.142	440.476	1390.08	466.653	1.57483	0.000617974	Probable carboxylesterase 8
Zm00001d004443	1272.18	75.8278	138.437	38.6239	26.2371	31.1909	495.481	32.0173	3.95172	0.000237151	Probable cinnamyl alcohol dehydrogenase 9
Zm00001d031290	65.4101	102.203	107.899	538.647	448.416	384.18	91.8374	457.081	-2.31661	8.43463e-11	Probable E3 ubiquitin-protein ligase XERICO
Zm00001d005808	597.223	295.619	564.945	1725.55	849.128	1259.05	485.929	1277.91	-1.39471	0.00673331	Probable ethanolamine kinase
Zm00001d048861	0	0	0	12.5267	5.96297	12.9328	0	10.4742	-5.80878	0.00648995	Probable flavin-containing monooxygenase 1
Zm00001d007828	18.9594	27.4739	23.4121	85.599	81.0964	72.2716	23.2818	79.6557	-1.77723	0.000156467	Probable flavin-containing monooxygenase 1
Zm00001d003280	55.9304	5.49477	13.233	0	2.38519	0	24.886	0.795063	5.14167	0.00979724	Probable galactinol--sucrose galactosyltransferase 2
Zm00001d039685	301.455	36.2655	252.444	41.7556	35.7778	31.1909	196.722	36.2414	2.44259	0.00581889	Probable galactinol--sucrose galactosyltransferase 5
Zm00001d022122	1401.1	357.16	1082.05	211.91	274.297	227.465	946.771	237.891	1.99336	0.00106745	Probable GTP diphosphokinase RSH2
Zm00001d042142	66.3581	102.203	46.8243	184.768	354.201	137.696	71.795	225.555	-1.65055	0.00946234	Probable inactive purple acid phosphatase 16
Zm00001d044434	681.592	1026.42	942.593	3059.64	2850.3	2407.78	883.536	2772.58	-1.65004	2.38504e-08	Probable inactive receptor kinase
Zm00001d048053	793.453	1047.3	1162.46	2323.7	3267.71	2013.71	1001.07	2535.04	-1.3403	0.000221484	Probable inactive receptor kinase
Zm00001d020183	617.13	100.005	1427.12	63.6773	63.2075	47.9275	714.753	58.2708	3.61797	4.49899e-05	Probable LRR receptor-like serine/threonine-protein kinase
Zm00001d020185	6975.18	397.821	3712.35	263.06	244.482	192.471	3695.12	233.338	3.98545	6.25478e-06	Probable LRR receptor-like serine/threonine-protein kinase
Zm00001d004072	112.809	5.49477	68.2006	6.26334	5.96297	6.84678	62.168	6.3577	3.28805	0.00712648	Probable L-type lectin-domain containing receptor kinase
Zm00001d051323	598.171	181.327	380.702	127.355	100.178	114.113	386.733	113.882	1.76398	0.00244162	Probable receptor-like protein kinase
Zm00001d052343	1505.38	149.458	1912.67	213.997	153.845	120.199	1189.17	162.68	2.87043	0.00163765	Probable serine/threonine-protein kinase WNK5
Zm00001d032424	309.987	270.343	399.024	89.7745	138.341	139.979	326.451	122.698	1.41086	0.000359058	Probable sodium/metabolite cotransporter
Zm00001d022193	11.3757	47.255	22.3942	337.176	193.2	104.223	27.0083	211.533	-2.97424	8.66965e-05	Probable trehalose-phosphate phosphatase J
Zm00001d052357	804.829	783.554	542.551	4597.29	3573.01	2559.94	710.311	3576.75	-2.33197	8.51975e-11	Probable WRKY transcription factor 30
Zm00001d022437	2002.12	1376.99	457.046	379.976	380.438	318.756	1278.72	359.723	1.8301	0.00430224	Probable WRKY transcription factor 30
Zm00001d002412	43.6067	140.666	105.864	17.7461	17.8889	16.7366	96.7122	17.4572	2.46975	0.000233089	Probable xyloglucan endotransglucosylase/hydrolase protein 21
Zm00001d039900	319.467	235.176	423.454	84.5551	113.297	157.476	326.032	118.443	1.45734	0.00226843	Probable zinc metalloprotease EGY2
Zm00001d037401	4199.52	1227.53	1670.41	736.986	746.564	871.823	2365.82	785.125	1.59132	0.00915966	proteasome activating protein 200
Zm00001d022131	56.8783	7.69268	28.5017	184.768	131.185	106.505	31.0243	140.82	-2.17597	0.0096447	Proteasome subunit alpha type 6
Zm00001d031599	81.5256	82.4216	53.9497	10.4389	14.3111	22.0618	72.6323	15.604	2.19826	0.000241966	Proteasome subunit beta type
Zm00001d011797	208.554	112.093	345.075	43.8434	54.8594	52.492	221.907	50.3982	2.13905	0.000199147	Protein COFACTOR ASSEMBLY OF COMPLEX C SUBUNIT
Zm00001d027982	2211.62	2913.33	2208.89	8272.83	6001.14	6676.37	2444.61	6983.44	-1.51444	1.32548e-07	Protein DETOXIFICATION 27
Zm00001d020163	101.433	87.9163	62.0931	24.0095	38.163	27.3871	83.8142	29.8532	1.49724	0.00522666	Protein DOWNY MILDEW RESISTANCE 6
Zm00001d019948	831.372	307.707	714.579	189.988	205.126	265.503	617.886	220.206	1.48774	0.00585924	Protein ENHANCED DOWNY MILDEW 2
Zm00001d011573	145.988	67.0362	133.347	49.0628	39.3556	34.9947	115.457	41.1377	1.49341	0.00841169	Protein kinase superfamily protein
Zm00001d009660	1979.37	1413.25	2787.06	672.265	534.282	454.17	2059.89	553.572	1.89626	1.45596e-06	Protein kinase superfamily protein
Zm00001d042470	549.824	213.197	1091.21	169.11	189.623	127.046	618.077	161.926	1.93374	0.00673331	Protein kinase superfamily protein
Zm00001d003019	387.721	91.2132	187.297	30.2728	35.7778	27.3871	222.077	31.1459	2.83853	2.01052e-05	Protein kinase superfamily protein
Zm00001d053770	57.8263	36.2655	45.8064	2.08778	0	0	46.6327	0.695926	6.15932	7.7839e-06	Protein kinase superfamily protein
Zm00001d021574	1693.08	975.871	1049.47	4047.16	2466.29	3163.97	1239.47	3225.81	-1.37978	0.000931473	Protein LAZ1
Zm00001d005193	4067.75	2005.59	2904.12	1063.72	936.187	1403.59	2992.49	1134.5	1.39893	0.00109598	Protein LURP1
Zm00001d028286	335.582	68.1352	365.433	51.1506	65.5927	19.7796	256.383	45.5076	2.50156	0.00371114	Protein LYK2
Zm00001d008782	76.7858	220.89	102.81	1395.68	1289.19	1335.12	133.495	1340	-3.32965	8.03992e-13	Protein MARD1
Zm00001d043612	14.2196	40.6613	25.448	105.433	54.8594	129.328	26.7763	96.5401	-1.85964	0.00942459	Protein MARD1
Zm00001d025278	4645.06	2355.06	3029.33	1018.84	750.142	1511.62	3343.15	1093.53	1.61166	0.000770536	Protein MEI2-like 1
Zm00001d017666	83.4216	98.9059	120.114	385.195	128.8	516.552	100.814	343.516	-1.77066	0.00780369	Protein NRT1/ PTR FAMILY 7.2
Zm00001d028355	643.673	214.296	700.329	60.5456	75.1335	142.261	519.433	92.6467	2.48307	0.000132677	Protein NRT1/ PTR FAMILY 8.3
Zm00001d024543	199.074	154.953	120.114	2917.67	1204.52	1038.43	158.047	1720.21	-3.44365	2.67211e-11	Protein NTM1-like 9
Zm00001d028574	59.7223	25.2759	20.3584	108.565	75.1335	461.777	35.1189	215.158	-2.61512	0.00636143	Protein phosphatase 2C
Zm00001d016995	250.265	101.104	246.336	55.3262	70.3631	76.8361	199.235	67.5084	1.56072	0.0061581	Protein PHYLLO
Zm00001d037913	885.406	365.952	58.0214	1.04389	0	0.760753	436.46	0.601548	9.42848	1.79456e-10	Protein PLASTID MOVEMENT IMPAIRED 1-RELATED 1
Zm00001d043707	34.127	31.8697	52.9318	4.17556	10.7334	12.1721	39.6428	9.02699	2.12224	0.00829255	Protein PLASTID TRANSCRIPTIONALLY ACTIVE 7
Zm00001d039785	0.947972	0	0	34.4484	8.34816	15.2151	0.315991	19.3372	-5.72673	0.00283406	Protein REVEILLE 8
Zm00001d047701	640.829	184.624	688.114	109.608	163.385	78.3576	504.522	117.117	2.11019	0.00183911	Protein SCAR2
Zm00001d006721	92.9013	87.9163	49.8781	209.822	225.4	139.979	76.8986	191.734	-1.31546	0.00868685	Protein SHORT-ROOT
Zm00001d016735	21.8034	58.2446	32.5734	147.188	152.652	95.8549	37.5405	131.899	-1.81598	0.00238696	Protein SMAX1-LIKE 3
Zm00001d000460	148.832	281.332	198.494	1197.34	1055.45	678.592	209.553	977.127	-2.22184	1.07249e-07	Protein trichome birefringence-like 1
Zm00001d043270	356.438	270.343	320.645	2457.32	1171.13	1480.43	315.808	1702.96	-2.43061	7.1446e-10	Protein ULTRAPETALA 1
Zm00001d010385	43.6067	41.7603	21.3763	562.657	78.7113	145.304	35.5811	262.224	-2.88144	0.00121236	Protein UPSTREAM OF FLC
Zm00001d043588	13.2716	26.3749	6.10752	0	0	0	15.2513	0	6.39746	0.00170238	Protodermal factor 1
Zm00001d042211	63.5141	93.4111	77.3619	359.098	231.363	235.073	78.0957	275.178	-1.81867	4.62728e-06	PsbP domain-containing protein 7
Zm00001d027422	55.9304	49.4529	33.5913	409.205	186.045	262.46	46.3249	285.903	-2.62537	5.21979e-08	PsbP-like protein 1
Zm00001d037628	137.456	6.59372	27.4838	0	0	1.52151	57.1778	0.507169	6.5947	0.000503081	Putative ankyrin repeat domain family protein
Zm00001d044773	210.45	93.4111	174.064	38.6239	34.5852	25.8656	159.308	33.0249	2.27814	1.31342e-05	Putative ARM repeat-containing protein containing family protein
Zm00001d038504	239.837	336.28	204.602	69.9406	70.3631	111.07	260.24	83.7912	1.6277	0.000224959	Putative B3 domain-containing protein
Zm00001d052807	70.15	83.5205	88.559	32.3606	15.5037	28.1479	80.7432	25.3374	1.66044	0.00210487	Putative bZIP transcription factor superfamily protein
Zm00001d052713	23.6993	104.401	191.369	0	0	4.56452	106.49	1.52151	5.96477	6.9767e-06	Putative calcium-dependent protein kinase family protein
Zm00001d015702	4810.96	1858.33	4646.8	1372.71	1478.82	1195.14	3772.03	1348.89	1.48377	0.0033245	Putative chloride channel-like protein CLC-g
Zm00001d015700	1298.72	169.239	759.368	79.3356	78.7113	128.567	742.443	95.5381	2.95633	0.000137966	Putative chloride channel-like protein CLC-g
Zm00001d050572	406.68	28.5728	232.086	18.79	26.2371	39.5592	222.446	28.1954	2.97604	0.00297459	Putative class III secretory plant peroxidase family protein
Zm00001d035467	354.542	345.072	220.889	1024.06	723.905	655.769	306.834	801.243	-1.38447	0.000498485	Putative CRINKLY4-like receptor protein kinase family protein
Zm00001d012510	20.8554	25.2759	17.3046	208.778	270.719	98.1372	21.1453	192.545	-3.18548	1.49207e-08	Putative cytochrome P450 superfamily protein
Zm00001d012304	302.403	459.363	281.964	2379.02	889.676	2291.39	347.91	1853.36	-2.41397	2.23316e-06	Putative cytochrome P450 superfamily protein
Zm00001d045388	511.905	72.531	259.569	34.4484	65.5927	76.8361	281.335	58.9591	2.25341	0.00880399	Putative D-mannose binding lectin receptor-like protein kinase
Zm00001d009710	10.4277	46.1561	23.4121	3.13167	1.19259	3.80377	26.6653	2.70934	3.25274	0.00666884	Putative DUF1221-domain containing protein kinase family protein
Zm00001d052318	534.656	872.57	552.73	2664.01	3351.19	1795.38	653.319	2603.53	-1.99466	9.03728e-07	Putative DUF231 domain containing family protein
Zm00001d052124	765.014	1322.04	978.221	3789.32	3432.29	4337.05	1021.76	3852.89	-1.91532	3.31728e-09	Putative DUF231 domain containing family protein
Zm00001d038115	794.401	74.7289	260.587	69.9406	52.4742	17.4973	376.572	46.6374	3.0181	0.00259475	Putative DUF26-domain receptor-like protein kinase family protein
Zm00001d010610	170.635	303.311	274.838	67.8528	95.4076	82.9221	249.595	82.0608	1.60521	0.000165779	Putative DUF827 domain containing family protein
Zm00001d047806	210.45	554.972	312.501	1075.21	1283.23	1380.77	359.308	1246.4	-1.79541	0.000192166	Putative E3 ubiquitin-protein ligase XBAT31
Zm00001d024541	163.999	37.3644	162.867	18.79	4.77038	10.6505	121.41	11.4036	3.40695	8.07559e-05	Putative FAD-binding Berberine family protein
Zm00001d002959	29.3871	60.4425	28.5017	124.223	116.874	89.0081	39.4438	110.035	-1.48292	0.0096442	Putative GEM-like protein 8
Zm00001d024522	38.8669	10.9895	34.6093	1208.82	108.526	241.159	28.1552	519.503	-4.20309	1.7749e-05	Putative HLH DNA-binding domain superfamily protein
Zm00001d047017	219.93	293.421	274.838	2216.18	926.646	991.262	262.73	1378.03	-2.39117	4.38442e-07	Putative HLH DNA-binding domain superfamily protein
Zm00001d025964	23.6993	21.9791	58.0214	303.772	98.9854	767.6	34.5666	390.119	-3.49751	4.80943e-05	Putative homeobox DNA-binding and leucine zipper domain family protein
Zm00001d048227	21.8034	14.2864	11.1971	204.602	54.8594	61.621	15.7623	107.028	-2.75962	0.000711438	Putative homeobox DNA-binding and leucine zipper domain family protein
Zm00001d051180	778.285	1353.91	944.629	5545.14	4744.14	4130.13	1025.61	4806.47	-2.22875	1.7732e-11	Putative homeodomain-like transcription factor superfamily protein
Zm00001d035612	30.3351	47.255	50.896	138.837	95.4076	125.524	42.8287	119.923	-1.49012	0.00173444	Putative inositol polyphosphate phosphatase (Synaptogenin-like) family protein
Zm00001d027768	903.418	629.701	1040.31	188.944	256.408	421.457	857.811	288.936	1.56784	0.00119636	Putative ion channel POLLUX-like 2
Zm00001d049244	5.68783	13.1874	13.233	759.952	146.689	42.6022	10.7027	316.414	-4.88894	3.66151e-06	Putative IQ calmodulin-binding and BAG domain containing family protein
Zm00001d012408	50.2425	70.3331	54.9676	128.398	163.385	170.409	58.5144	154.064	-1.40028	0.000396278	Putative laccase family protein
Zm00001d045838	161.155	25.2759	87.5411	8.35112	14.3111	6.08603	91.3241	9.58276	3.2739	0.000366346	Putative lectin-like receptor protein kinase family protein
Zm00001d051088	458.819	90.1142	159.813	12.5267	40.5482	45.6452	236.249	32.9067	2.84148	0.00104971	Putative leucine-rich repeat receptor-like protein kinase family protein
Zm00001d019399	0.947972	5.49477	16.2867	763.083	707.209	284.522	7.57648	584.938	-6.27604	1.45937e-15	Putative lipid-transfer protein DIR1
Zm00001d048016	93.8493	43.9582	199.512	22.9656	32.2001	21.3011	112.44	25.4889	2.14747	0.00616812	Putative lysM-domain receptor-like protein kinase family protein
Zm00001d048027	45.5027	15.3854	30.5376	329.869	131.185	131.61	30.4752	197.555	-2.69136	8.25219e-05	Putative MAP kinase family protein
Zm00001d052147	1084.48	371.446	768.529	301.684	251.638	255.613	741.485	269.645	1.4598	0.00660552	Putative MAP kinase superfamily protein
Zm00001d047728	6.63581	29.6718	14.2509	117.96	127.608	107.266	16.8528	117.611	-2.81438	1.37288e-05	Putative MAPKKK family protein kinase
Zm00001d011656	61.6182	32.9686	29.5197	223.392	102.563	135.414	41.3688	153.79	-1.89135	0.0017811	Putative MAPKKK family protein kinase
Zm00001d036449	379.189	186.822	637.218	50.1067	48.8964	73.7931	401.076	57.5987	2.79544	1.12767e-06	Putative MATE efflux family protein
Zm00001d049228	163.999	259.353	160.831	778.742	836.009	509.705	194.728	708.152	-1.86281	3.05395e-06	Putative membrane lipoprotein
Zm00001d027883	21.8034	69.2341	27.4838	1.04389	9.54076	5.32527	39.5071	5.30331	2.91087	0.00865548	Putative membrane lipoprotein
Zm00001d028344	1069.31	237.374	829.604	24.0095	35.7778	54.0135	712.097	37.9336	4.22441	7.76066e-11	Putative metal tolerance protein C3
Zm00001d038049	36962.4	8989.44	23260.5	340.308	424.564	3949.07	23070.8	1571.31	3.87572	0.000217731	Putative O-Glycosyl hydrolase superfamily protein
Zm00001d048544	259.744	264.848	278.91	68.8967	112.104	127.046	267.834	102.682	1.37987	0.000544858	Putative oxysterol binding domain family protein
Zm00001d053734	6.63581	25.2759	11.1971	121.091	79.9039	52.492	14.3696	84.4957	-2.56422	0.000937559	Putative RING zinc finger domain superfamily protein
Zm00001d038478	100.485	187.921	177.118	315.255	451.993	579.694	155.175	448.981	-1.53479	0.00128422	Putative RING zinc finger domain superfamily protein
Zm00001d037300	462.611	130.776	272.802	87.6867	70.3631	19.0188	288.729	59.0229	2.29676	0.00518599	Putative RING zinc finger domain superfamily protein
Zm00001d037023	255.953	29.6718	402.078	3.13167	20.2741	16.7366	229.234	13.3808	4.09899	0.000133502	Putative RING zinc finger domain superfamily protein
Zm00001d053761	1729.1	1502.27	1695.85	329.869	461.534	685.439	1642.41	492.281	1.73681	6.7574e-06	Putative STRUBBELIG family receptor protein kinase
Zm00001d052104	2863.82	92.3121	2834.91	280.806	214.667	298.215	1930.35	264.563	2.86701	0.00969311	Putative subtilase family protein
Zm00001d048979	188.646	362.655	222.924	939.501	893.254	1138.09	258.075	990.28	-1.94159	3.33482e-07	Putative sucrose-phosphate synthase family protein
Zm00001d048263	202.866	71.432	84.4873	2454.18	459.149	867.259	119.595	1260.2	-3.39638	8.6322e-06	Putative tify domain/CCT motif transcription factor family protein
Zm00001d048268	2.84392	1.09895	0	61.5895	13.1185	12.1721	1.31429	28.96	-4.43578	0.00427861	Putative tify domain/CCT motif transcription factor family protein
Zm00001d011413	43.6067	8.79163	44.7885	295.421	144.304	213.772	32.3956	217.832	-2.74525	0.000141087	Putative WRKY DNA-binding domain superfamily protein
Zm00001d010616	400.044	115.39	76.344	2.08778	4.77038	4.56452	197.259	3.80756	5.68999	1.65585e-10	Putative WRKY DNA-binding domain superfamily protein
Zm00001d052355	108.069	5.49477	1.01792	1.04389	0	0.760753	38.1938	0.601548	5.93722	0.0088484	Putative WRKY DNA-binding domain superfamily protein
Zm00001d019400	9.47972	23.078	30.5376	373.713	571.253	492.968	21.0318	479.311	-4.5166	6.0651e-21	PVR3-like protein
Zm00001d031749	265.432	519.805	321.663	2404.08	2263.54	3319.17	368.967	2662.26	-2.85206	7.87605e-14	Pyridoxal phosphate (PLP)-dependent transferases superfamily protein
Zm00001d037261	330.842	228.582	402.078	81.4234	121.645	154.433	320.501	119.167	1.42463	0.00282441	Pyridoxamine 5'-phosphate oxidase family protein
Zm00001d031377	309.039	112.093	142.509	62.6334	54.8594	41.0807	187.88	52.8578	1.83439	0.00277953	receptor-like protein kinase 4
Zm00001d021689	90.0574	186.822	59.0393	440.521	215.86	498.293	111.973	384.892	-1.7837	0.00793841	Receptor-like protein kinase RK20-1
Zm00001d002198	1172.64	53.8487	306.394	64.7212	60.8223	44.1237	510.961	56.5557	3.17699	0.00249359	Receptor-like serine/threonine-protein kinase SD1-8
Zm00001d002199	1008.64	16.4843	220.889	21.9217	45.3186	29.6694	415.338	32.3032	3.6865	0.00335308	Receptor-like serine/threonine-protein kinase SD1-8
Zm00001d024425	1357.5	849.491	1087.14	5254.94	2639.21	2826.96	1098.04	3573.7	-1.70231	0.000129093	Regulator of Vps4 activity in the MVB pathway protein
Zm00001d030037	234.149	30.7707	148.616	11.4828	20.2741	29.6694	137.845	20.4754	2.7447	0.00305514	Replication factor C subunit 3
Zm00001d032425	89.1094	13.1874	52.9318	222.349	299.341	151.39	51.7429	224.36	-2.11184	0.00950405	Replication protein-like
Zm00001d038161	619.026	562.664	702.364	98.1256	169.348	346.904	628.018	204.793	1.61346	0.00757691	Resistance to phytophthora 1
Zm00001d023859	618.078	1970.42	2095.9	593.973	294.571	281.479	1561.47	390.008	2.00149	0.00242311	Respiratory burst oxidase homolog protein B
Zm00001d023498	413.316	232.978	331.842	88.7306	128.8	124.003	326.045	113.845	1.51843	0.000275016	Retrovirus-related Pol polyprotein LINE-1
Zm00001d009600	1155.58	372.545	1129.89	174.33	202.741	359.076	886.005	245.382	1.85084	0.00385694	Retrovirus-related Pol polyprotein LINE-1
Zm00001d031993	19.9074	58.2446	55.9856	365.361	207.511	413.089	44.7125	328.654	-2.88258	4.22337e-07	Rhamno galacturonate lyase family protein
Zm00001d017097	41.7108	48.354	64.1289	345.528	268.334	174.213	51.3979	262.691	-2.3525	1.67766e-07	Rhodanese-like domain-containing protein 11
Zm00001d053862	1044.67	54.9477	885.59	133.618	70.3631	75.3146	661.734	93.0985	2.82979	0.00628771	Rhodanese-like domain-containing protein 19
Zm00001d047446	109.965	194.515	123.168	753.688	453.186	508.183	142.549	571.686	-2.00533	1.78032e-06	Rhomboid-like protein 19
Zm00001d032186	130.82	81.3226	297.232	2370.67	946.92	1281.87	169.792	1533.15	-3.17434	4.72713e-07	Ribonuclease 1
Zm00001d031873	175.375	69.2341	140.473	33.4045	47.7038	38.0377	128.361	39.7153	1.69706	0.00387859	Ribonuclease E/G-like protein
Zm00001d017833	1765.12	3779.3	4674.29	559.525	562.905	1282.63	3406.24	801.687	2.08629	0.000468266	Ribose-phosphate pyrophosphokinase 4
Zm00001d048770	792.505	1724.26	847.927	2912.45	4491.31	2694.59	1121.56	3366.12	-1.58568	0.00167092	Ribosome associated membrane protein RAMP4
Zm00001d053713	102.381	75.8278	134.365	16.7022	13.1185	35.7554	104.191	21.8587	2.22924	0.00050111	Ribosome-like protein
Zm00001d039769	880.666	515.409	567.999	2569.01	1360.75	1334.36	654.692	1754.71	-1.42197	0.00347269	RING/U-box superfamily protein
Zm00001d019372	129.872	201.109	151.67	16.7022	8.34816	12.9328	160.884	12.6611	3.65542	2.89259e-14	RING/U-box superfamily protein
Zm00001d005978	728.991	702.232	1023.01	2764.22	1646.97	4839.91	818.077	3083.7	-1.91461	0.000241966	RING-H2 finger protein
Zm00001d031880	25.5953	37.3644	22.3942	277.675	52.4742	104.984	28.4513	145.044	-2.35183	0.00412288	RING-H2 finger protein ATL16
Zm00001d040639	231.305	82.4216	266.695	36.5361	27.4297	50.2097	193.474	38.0585	2.33885	0.000285357	RING-H2 finger protein ATL3F
Zm00001d014949	771.649	911.033	1158.39	275.587	311.267	383.42	947.025	323.425	1.54838	1.96734e-06	RING-H2 finger protein ATL79
Zm00001d017645	98.5891	142.864	75.326	1351.84	729.868	2025.13	105.593	1368.94	-3.69798	8.18891e-14	RING-H2 finger protein ATL80
Zm00001d051501	70.15	36.2655	36.6451	254.709	252.83	174.973	47.6868	227.504	-2.24844	1.40162e-06	RING-H2 finger protein ATL80
Zm00001d041075	0	0	2.03584	10.4389	20.2741	22.8226	0.678613	17.8452	-4.71836	0.00688688	RNA polymerase II elongation factor ELL3 isoform 1
Zm00001d012238	1595.44	2107.79	1589.99	4505.43	5045.87	4216.1	1764.41	4589.13	-1.37909	1.39572e-07	RNA-binding (RRM/RBD/RNP motifs) family protein
Zm00001d012098	3038.25	758.278	1282.58	401.898	523.549	384.18	1693.04	436.542	1.95595	0.00202612	RNA-binding (RRM/RBD/RNP motifs) family protein
Zm00001d004022	3369.09	1124.23	2435.88	923.842	944.535	705.979	2309.73	858.119	1.42887	0.00883776	RPM1-interacting protein 4
Zm00001d051670	36.9709	73.6299	54.9676	170.154	175.311	133.132	55.1895	159.532	-1.53347	0.0010145	RPM1-interacting protein 4 (RIN4) family protein
Zm00001d001812	49.2946	34.0676	57.0035	150.32	118.067	100.419	46.7885	122.935	-1.38939	0.00356701	Rubisco assembly factor 1
Zm00001d051669	63.5141	51.6508	72.2723	7.30723	5.96297	17.4973	62.4791	10.2558	2.56382	0.000222512	Rubisco methyltransferase family protein
Zm00001d038108	856.019	675.857	833.676	208.778	349.43	337.014	788.517	298.407	1.40174	0.000102644	S-adenosyl-L-methionine-dependent methyltransferases superfamily protein
Zm00001d017937	889.198	745.091	635.182	200.427	237.326	282.239	756.49	239.998	1.65456	9.49154e-08	S-adenosylmethionine carrier 1
Zm00001d009146	9880.72	7273.98	7608.95	48831.1	36517.3	23985.8	8254.55	36444.7	-2.14242	1.38691e-08	S-adenosylmethionine synthase
Zm00001d040697	12269.6	5782.7	7438.96	37050.8	32778.5	22054.2	8497.09	30627.8	-1.84976	3.07309e-05	S-adenosylmethionine synthase 1
Zm00001d051302	736.575	248.364	539.497	160.759	158.615	114.113	508.145	144.496	1.81641	0.000931473	SAUR11-auxin-responsive SAUR family member
Zm00001d018200	180.115	181.327	158.795	612.763	384.016	1083.31	173.413	693.364	-2.00067	6.73794e-05	SAUR12-auxin-responsive SAUR family member
Zm00001d016582	2653.37	642.888	3504.7	192.076	226.593	157.476	2266.99	192.048	3.56214	2.22398e-08	SAUR-like auxin-responsive protein family
Zm00001d042274	2131.04	283.53	504.888	173.286	265.949	147.586	973.153	195.607	2.3158	0.00854396	Sec14p-like phosphatidylinositol transfer family protein
Zm00001d047696	184.855	20.8801	35.6272	3.13167	14.3111	6.08603	80.454	7.84294	3.37667	0.00452601	senescence associated gene 20
Zm00001d021389	596.275	675.857	549.676	2429.13	1655.32	1868.41	607.269	1984.29	-1.70843	1.85385e-09	sequence-specific DNA binding transcription factors
Zm00001d009160	239.837	496.727	707.454	144.057	22.6593	128.567	481.339	98.4278	2.28675	0.00693558	sequence-specific DNA binding transcription factors
Zm00001d037797	3158.64	185.723	306.394	227.568	146.689	76.0753	1216.92	150.111	3.01998	0.0097757	Serine carboxypeptidase-like 27
Zm00001d051206	258.796	58.2446	143.527	7.30723	33.3927	19.0188	153.523	19.9062	2.95525	0.000556835	Serine carboxypeptidase-like 34
Zm00001d005913	1.89594	3.29686	3.05376	69.9406	59.6297	76.8361	2.74886	68.8021	-4.66159	4.50147e-10	Serine carboxypeptidase-like 40
Zm00001d007073	895.834	1055	1046.42	4017.93	2768.01	6882.54	999.084	4556.16	-2.18941	4.37437e-07	Serine carboxypeptidase-like 40
Zm00001d029373	85.3175	56.0467	49.8781	145.101	213.474	124.764	63.7474	161.113	-1.33239	0.00880102	Serine carboxypeptidase-like 40
Zm00001d020751	47.3986	8.79163	33.5913	1.04389	2.38519	1.52151	29.9272	1.6502	4.20661	0.0010848	Serine carboxypeptidase-like 40
Zm00001d005973	159.259	14.2864	13.233	0	3.57778	3.80377	62.2596	2.46052	4.64755	0.00259931	Serine carboxypeptidase-like 40
Zm00001d029410	2641.05	637.393	2108.11	212.954	612.994	428.304	1795.52	418.084	2.10293	0.00375046	Serine carboxypeptidase-like 51
Zm00001d042661	473.986	412.108	370.523	3571.15	2358.95	1824.29	418.872	2584.8	-2.62514	3.03956e-13	Serine hydroxymethyltransferase 7
Zm00001d012247	499.581	438.483	436.687	1940.59	1307.08	1091.68	458.251	1446.45	-1.65787	1.81246e-06	Serine hydroxymethyltransferase 7
Zm00001d046802	4.73986	7.69268	3.05376	49.0628	36.9704	22.8226	5.1621	36.2853	-2.81738	0.0012081	Serine/threonine-protein kinase
Zm00001d023524	82.4736	118.687	83.4694	209.822	296.956	236.594	94.8767	247.791	-1.38579	0.000298757	Serine/threonine-protein kinase
Zm00001d027415	1164.11	348.368	829.604	294.377	200.356	233.551	780.694	242.761	1.68534	0.00399071	Serine/threonine-protein kinase ATG1a
Zm00001d033339	792.505	927.517	778.708	4782.06	3875.93	3363.29	832.91	4007.09	-2.26638	2.2401e-18	Serine/threonine-protein kinase SRK2E
Zm00001d038894	721.407	471.451	829.604	179.549	201.549	267.024	674.154	216.041	1.63992	2.94684e-05	Serine/threonine-protein kinase STN7
Zm00001d002970	42.6588	79.1247	127.24	2610.77	1817.51	4652.77	83.0078	3027.02	-5.18964	4.96102e-22	Silkless ears1
Zm00001d031359	20.8554	4.39582	19.3405	0	0	0.760753	14.8639	0.253584	5.40389	0.0083925	S-locus lectin kinase family protein
Zm00001d044666	35.075	50.5519	62.0931	9.39501	7.15557	12.1721	49.24	9.57421	2.33938	0.000520607	SMAD/FHA domain-containing protein
ENSRNA049459930	10.4277	10.9895	14.2509	44.8873	70.3631	45.6452	11.8894	53.6319	-2.16876	0.000485272	Small nucleolar RNA F1/F2/snoR5a
ENSRNA049461634	13.2716	9.89059	4.07168	50.1067	57.2446	28.9086	9.07796	45.42	-2.31287	0.00445342	Small nucleolar RNA Z157/R69/R10
ENSRNA049459870	8.53175	5.49477	2.03584	42.7995	39.3556	20.5403	5.35412	34.2318	-2.66299	0.00474152	Small nucleolar RNA Z196/R39/R59 family
Zm00001d022504	566.887	423.097	588.357	120.047	259.986	219.097	526.114	199.71	1.39807	0.0023924	Sodium/hydrogen exchanger
Zm00001d009603	3680.03	1214.34	2934.66	557.437	622.534	1065.05	2609.68	748.342	1.8016	0.0022337	Solute carrier family
Zm00001d045092	3.79189	12.0885	0	229.656	40.5482	54.0135	5.29346	108.072	-4.36443	0.00054202	Spermidine hydroxycinnamoyl transferase
Zm00001d046112	866.447	312.103	440.759	1363.32	1239.11	1944.49	539.77	1515.64	-1.48926	0.00742583	Spermidine synthase
Zm00001d017210	259.744	126.38	269.749	88.7306	85.8668	85.9651	218.624	86.8542	1.33284	0.00721837	SPla/RYanodine receptor (SPRY) domain-containing protein
Zm00001d009570	31.2831	49.4529	26.4659	401.898	355.393	131.61	35.734	296.3	-3.0526	2.73838e-07	Splicing factor U2af subunit isoform
Zm00001d015233	204.762	305.509	321.663	1635.78	861.053	705.979	277.311	1067.6	-1.94492	5.95056e-05	Squamosa promoter-binding-like protein 2
Zm00001d003277	2266.6	203.307	642.307	105.433	116.874	267.785	1037.41	163.364	2.66542	0.00602041	Stachyose synthase
Zm00001d037494	27.4912	28.5728	19.3405	64.7212	75.1335	63.1425	25.1348	67.6657	-1.42692	0.00523496	Sterile alpha motif (SAM) domain-containing protein
Zm00001d024982	105.225	347.269	184.243	51.1506	39.3556	66.1855	212.246	52.2306	2.01648	0.00164804	Stress responsive protein
Zm00001d039241	935.649	1595.68	1395.57	53.2384	287.415	340.818	1308.97	227.157	2.52579	0.00065317	S-type anion channel SLAH1
Zm00001d027854	241.733	826.413	392.917	1875.87	1724.49	5408.96	487.021	3003.11	-2.62494	0.000237151	Sucrose transporter1
Zm00001d026095	40.7628	16.4843	78.3798	2.08778	4.77038	10.6505	45.209	5.83624	2.91869	0.00780574	Sugar isomerase (SIS) family protein
Zm00001d049252	238.889	631.899	249.39	17.7461	69.1705	132.371	373.393	73.0959	2.34807	0.00827307	Sugars will eventually be exported transporter14b
Zm00001d035246	3422.18	1618.76	1156.36	577.271	801.424	435.912	2065.77	604.869	1.77272	0.00236467	Taxadien-5-alpha-ol O-acetyltransferase
Zm00001d005917	262.588	602.227	318.609	1229.7	2090.62	885.517	394.475	1401.95	-1.82955	0.00126674	Ternary complex factor MIP1-like protein
Zm00001d013232	94.7972	37.3644	101.792	13.5706	5.96297	6.84678	77.9845	8.79344	3.15383	2.48199e-05	Transcription factor bHLH113
Zm00001d038863	43.6067	90.1142	151.67	10.4389	13.1185	13.6936	95.1303	12.417	2.93379	3.2741e-05	Transcription factor bHLH87
Zm00001d052192	74.8898	83.5205	52.9318	12.5267	10.7334	19.7796	70.4474	14.3465	2.27094	0.000106586	Transcription factor bHLH99
Zm00001d049400	291.028	562.664	373.576	1328.87	1199.75	817.81	409.089	1115.48	-1.4474	0.000997279	Transcription factor GTE7
Zm00001d002541	69.202	9.89059	91.6127	7.30723	5.96297	5.32527	56.9018	6.19849	3.20475	0.0028752	Transducin/WD40 repeat-like superfamily protein
Zm00001d006684	151.676	267.046	209.691	925.93	832.431	621.535	209.471	793.299	-1.92178	2.28385e-07	Transferase transferring glycosyl groups
Zm00001d029333	2026.76	1406.66	1953.39	416.512	382.823	680.114	1795.6	493.149	1.86274	1.04628e-06	transferases transferring acyl groups
Zm00001d041111	266.38	46.1561	955.826	1.04389	0	13.6936	422.788	4.91248	6.40081	0.0043706	Transporter of mugineic acid
Zm00001d016441	10528.2	6184.91	7987.61	2122.23	2560.5	3405.13	8233.57	2695.95	1.61055	1.70571e-05	Tyrosine aminotransferase
Zm00001d053107	2728.26	738.497	1608.31	586.666	395.941	456.452	1691.69	479.687	1.81838	0.00238877	Tyrosine aminotransferase
Zm00001d035230	233.201	103.302	193.405	40.7117	52.4742	63.1425	176.636	52.1095	1.7584	0.000932565	Tyrosine specific protein phosphatase-like
Zm00001d014555	1258.91	212.098	1563.52	196.251	188.43	111.831	1011.51	165.504	2.61279	0.000966777	Tyrosine-sulfated glycopeptide receptor 1
Zm00001d010104	144.092	42.8592	45.8064	8.35112	9.54076	22.8226	77.5858	13.5715	2.49577	0.00590038	Ubiquinone biosynthesis O-methyltransferase mitochondrial
Zm00001d045397	689.176	375.842	619.913	221.305	202.741	175.734	561.644	199.927	1.49181	0.000136594	U-box domain-containing protein 35
Zm00001d029847	783.025	20.8801	155.742	30.2728	14.3111	7.60753	319.882	17.3972	4.20597	0.000652742	U-box domain-containing protein 37
Zm00001d021425	374.449	20.8801	77.3619	12.5267	3.57778	9.88979	157.564	8.66475	4.17578	0.000310636	U-box domain-containing protein 44
Zm00001d009908	2989.9	1601.18	1607.29	7411.62	6499.64	3768.77	2066.13	5893.34	-1.51197	0.00218856	UDP-glucuronic acid decarboxylase 4
Zm00001d046460	509.061	163.744	192.387	53.2384	45.3186	38.7984	288.397	45.7851	2.65814	1.14204e-05	UDP-glycosyltransferase 75B1
Zm00001d037298	2222.05	169.239	386.809	49.0628	19.0815	27.3871	926.032	31.8438	4.8616	3.16862e-07	UDP-glycosyltransferase 84A1
Zm00001d005688	247.421	56.0467	188.315	12.5267	13.1185	40.3199	163.928	21.9884	2.88151	0.000734298	UDP-glycosyltransferase 90A1
Zm00001d035214	2799.36	1901.19	2746.35	507.33	487.771	999.63	2482.3	664.911	1.89922	1.90818e-05	Ureide permease 5
Zm00001d023720	94.7972	34.0676	45.8064	5.21945	7.15557	9.12904	58.2237	7.16802	3.00964	0.000133388	Ureide permease 5
Zm00001d015225	200.022	308.806	307.412	901.921	697.668	474.71	272.08	691.433	-1.34542	0.00236102	Vacuolar cation/proton exchanger 2
Zm00001d051288	561.2	181.327	549.676	141.969	137.148	74.5538	430.735	117.89	1.87255	0.00346429	Vesicle-associated protein 1-1
Zm00001d046728	813.36	65.9372	636.2	48.0189	84.6742	75.3146	505.166	69.3359	2.86549	0.00194203	VQ motif family protein
Zm00001d033389	55.9304	18.6822	17.3046	870.604	187.237	491.447	30.6391	516.429	-4.07112	5.56458e-08	VQ motif family protein
Zm00001d003743	25.5953	17.5833	15.2688	111.696	51.2816	63.9033	19.4824	75.627	-1.95331	0.00247612	VQ motif family protein
Zm00001d036792	1041.82	48.354	582.25	91.8623	71.5557	23.5834	557.475	62.3338	3.16381	0.00400704	VQ motif family protein
Zm00001d049584	61.6182	61.5414	36.6451	279.762	245.675	180.299	53.2682	235.245	-2.14126	3.64755e-07	Wall-associated receptor kinase 3
Zm00001d049585	28.4392	31.8697	25.448	131.53	88.252	130.089	28.5856	116.624	-2.03302	3.78341e-06	Wall-associated receptor kinase 3
Zm00001d003021	182.011	132.973	177.118	70.9845	64.4001	31.1909	164.034	55.5252	1.57327	0.00277298	Wall-associated receptor kinase-like 8
Zm00001d002039	105.225	4.39582	88.559	2.08778	8.34816	4.56452	66.0599	5.00015	3.73817	0.00488553	Wall-associated receptor kinase-like 9
Zm00001d044951	11.3757	25.2759	10.1792	92.9062	101.371	110.309	15.6103	101.529	-2.71314	9.55166e-07	WAT1-related protein
Zm00001d010655	236.993	225.286	240.229	898.789	888.483	848.24	234.169	878.504	-1.90697	4.87349e-20	WAT1-related protein
Zm00001d033284	50.2425	54.9477	64.1289	219.217	177.697	193.231	56.4397	196.715	-1.80243	7.05236e-08	WAT1-related protein
Zm00001d035717	1678.86	2682.55	1818	255.753	647.579	680.874	2059.8	528.069	1.96331	0.000158067	WAT1-related protein
Zm00001d027682	54.0344	176.932	141.491	16.7022	35.7778	23.5834	124.152	25.3545	2.29652	0.00115235	WAT1-related protein
Zm00001d047208	1486.42	574.753	1542.15	162.847	263.563	240.398	1201.11	222.269	2.43422	1.82447e-06	WAT1-related protein
Zm00001d036440	4880.16	1325.34	2909.21	349.703	566.483	648.923	3038.24	521.703	2.54172	1.25835e-05	WAT1-related protein
Zm00001d009372	66.3581	40.6613	133.347	0	3.57778	12.1721	80.1223	5.24995	3.87987	0.000804776	WAT1-related protein
Zm00001d020495	738.47	438.483	2.03584	0	0	0	392.996	0	11.0871	0.00136986	WRKY62-superfamily of TFs
Zm00001d000237	115.653	271.442	301.304	100.213	73.9409	62.3818	229.466	78.8454	1.54248	0.00870083	Zeatin O-glucosyltransferase1
Zm00001d018247	10.4277	27.4739	23.4121	0	0	0	20.4379	0	6.81973	0.000160476	Zinc finger protein
Zm00001d006754	13.2716	26.3749	22.3942	2.08778	1.19259	3.04301	20.6802	2.1078	3.23796	0.00442101	Zinc finger protein 1
Zm00001d015525	163.051	32.9686	298.25	30.2728	4.77038	10.6505	164.757	15.2312	3.43491	0.00117924	Zinc finger protein 2
Zm00001d046925	2863.82	4073.82	4609.14	10517.2	8078.64	13726.3	3848.93	10774	-1.48514	9.8461e-05	Zinc finger protein CONSTANS-LIKE 5
Zm00001d045804	2958.62	1416.55	2681.2	674.353	943.342	948.659	2352.12	855.452	1.45922	0.000935653	Zinc finger protein CONSTANS-LIKE 9
Zm00001d010131	32.2311	50.5519	60.0572	1559.57	622.534	775.968	47.6134	986.025	-4.37392	7.14263e-19	Zinc finger protein WIP6
Zm00001d047786	70.15	16.4843	63.111	6.26334	5.96297	9.88979	49.9151	7.37204	2.74332	0.00305425	Zinc finger protein ZAT11
Zm00001d028667	1288.29	28.5728	1073.9	87.6867	119.259	49.449	796.924	85.4651	3.22274	0.00673331	Zinc finger protein ZAT11

## Sheet: Sheet2
gene_id
Zm00001d020686
Zm00001d018211
Zm00001d015356
Zm00001d021596
Zm00001d006467
Zm00001d038476
Zm00001d032608
Zm00001d047736
Zm00001d042584
Zm00001d012197
Zm00001d032295
Zm00001d036003
Zm00001d028260
Zm00001d041772
Zm00001d029704
Zm00001d034035
Zm00001d018810
Zm00001d037547
Zm00001d043607
Zm00001d037689
Zm00001d032527
Zm00001d026056
Zm00001d048469
Zm00001d027443
Zm00001d039173
Zm00001d010274
Zm00001d032858
Zm00001d047830
Zm00001d053281
Zm00001d047658
Zm00001d028888
Zm00001d047656
Zm00001d028887
Zm00001d013689
Zm00001d006520
Zm00001d039670
Zm00001d015033
Zm00001d042886
Zm00001d012401
Zm00001d005917
Zm00001d035230
Zm00001d022264
Zm00001d038841
Zm00001d027367
Zm00001d029285
Zm00001d012922
Zm00001d025526
Zm00001d012221
Zm00001d023673
Zm00001d049252
Zm00001d029195
Zm00001d031854
Zm00001d010410
Zm00001d026177
Zm00001d005001
Zm00001d004279
Zm00001d023243
Zm00001d030548
Zm00001d031926
Zm00001d014383
Zm00001d039094
Zm00001d051787
Zm00001d018660
Zm00001d031621
Zm00001d047194
Zm00001d004534
Zm00001d007139
Zm00001d012296
Zm00001d044564
Zm00001d025012
Zm00001d020717
Zm00001d005889
Zm00001d016294
Zm00001d023529
Zm00001d018178
Zm00001d009610
Zm00001d015870
Zm00001d018966
Zm00001d028416
Zm00001d032956
Zm00001d025640
Zm00001d053091
Zm00001d008721
Zm00001d043912
Zm00001d009118
Zm00001d009799
Zm00001d023215
Zm00001d027996
Zm00001d027995
Zm00001d038328
Zm00001d047749
Zm00001d031066
Zm00001d019552
Zm00001d003749
Zm00001d025373
Zm00001d004287
Zm00001d042673
Zm00001d012229
Zm00001d012231
Zm00001d018751
Zm00001d044430
Zm00001d036484
Zm00001d029231
Zm00001d021378
Zm00001d034322
Zm00001d042264
Zm00001d011569
Zm00001d011350
Zm00001d049731
Zm00001d034078
Zm00001d028269
Zm00001d007417
Zm00001d005359
Zm00001d001945
Zm00001d026540
Zm00001d039791
Zm00001d048669
Zm00001d049789
Zm00001d021459
Zm00001d042011
Zm00001d033324
Zm00001d002830
Zm00001d038847
Zm00001d021119
Zm00001d043110
Zm00001d041168
Zm00001d028199
Zm00001d022367
Zm00001d025846
Zm00001d007311
Zm00001d015182
Zm00001d030561
Zm00001d020794
Zm00001d021391
Zm00001d003306
Zm00001d028325
Zm00001d017612
Zm00001d000055
Zm00001d042443
Zm00001d042549
Zm00001d033941
Zm00001d017079
Zm00001d005769
Zm00001d047967
Zm00001d045800
Zm00001d053062
Zm00001d005190
Zm00001d045206
Zm00001d036293
Zm00001d003114
Zm00001d013004
Zm00001d025451
Zm00001d051887
Zm00001d003197
Zm00001d039958
Zm00001d011431
Zm00001d016545
Zm00001d002348
Zm00001d012917
Zm00001d001902
Zm00001d036234
Zm00001d039682
Zm00001d016363
Zm00001d019457
Zm00001d007379
Zm00001d048728
Zm00001d029662
Zm00001d025983
Zm00001d044642
Zm00001d022451
Zm00001d032155
Zm00001d000407
Zm00001d038772
Zm00001d031222
Zm00001d014625
Zm00001d050899
Zm00001d007200
Zm00001d016144
Zm00001d045036
Zm00001d047687
Zm00001d028820
Zm00001d053213
Zm00001d020974
Zm00001d030131
Zm00001d045101
Zm00001d028558
Zm00001d039514
Zm00001d040466
Zm00001d022082
Zm00001d006659
Zm00001d019542
Zm00001d043323
Zm00001d044925
Zm00001d033486
Zm00001d019573
Zm00001d007865
Zm00001d041229
Zm00001d014025
Zm00001d045075
Zm00001d015871
Zm00001d052174
Zm00001d013037
Zm00001d007901
Zm00001d014217
Zm00001d049054
Zm00001d008467
Zm00001d008462
Zm00001d018488
Zm00001d053782
Zm00001d052367
Zm00001d039310
Zm00001d003142
Zm00001d003144
Zm00001d030856
Zm00001d002610
Zm00001d029688
Zm00001d026067
Zm00001d010319
Zm00001d029194
Zm00001d020340
Zm00001d032297
Zm00001d052209
Zm00001d034569
Zm00001d019040
Zm00001d032114
Zm00001d016006
Zm00001d002079
Zm00001d017547
Zm00001d012391
Zm00001d014716
Zm00001d003994
Zm00001d019546
Zm00001d028105
Zm00001d023979
Zm00001d043263
Zm00001d020958
Zm00001d044122
Zm00001d043152
Zm00001d006755
Zm00001d034495
Zm00001d007907
Zm00001d048516
Zm00001d047512
Zm00001d034596
Zm00001d011165
Zm00001d012578
Zm00001d001806
Zm00001d002071
Zm00001d002069
Zm00001d037060
Zm00001d044426
Zm00001d022342
Zm00001d034651
Zm00001d005970
Zm00001d017788
Zm00001d027846
Zm00001d043503
Zm00001d012881
Zm00001d038999
Zm00001d051691
Zm00001d032098
Zm00001d037387
Zm00001d012720
Zm00001d046142
Zm00001d010042
Zm00001d016139
Zm00001d046147
Zm00001d030038
Zm00001d026040
Zm00001d007201
Zm00001d014463
Zm00001d037215
Zm00001d013177
Zm00001d006596
Zm00001d002822
Zm00001d039408
Zm00001d052720
Zm00001d037153
Zm00001d052245
Zm00001d032883
Zm00001d032884
Zm00001d033231
Zm00001d014826
Zm00001d013239
Zm00001d048729
Zm00001d047114
Zm00001d047113
Zm00001d043266
Zm00001d028472
Zm00001d004895
Zm00001d000308
Zm00001d042309
Zm00001d043156
Zm00001d045205
Zm00001d046922
Zm00001d046921
Zm00001d018111
Zm00001d026078
Zm00001d000224
Zm00001d038224
Zm00001d043989
Zm00001d021412
Zm00001d048310
Zm00001d050815
Zm00001d038291
Zm00001d045575
Zm00001d034345
Zm00001d018161
Zm00001d052316
Zm00001d005394
Zm00001d002958
Zm00001d047768
Zm00001d013456
Zm00001d027286
Zm00001d005823
Zm00001d002075
Zm00001d042618
Zm00001d027500
Zm00001d004196
Zm00001d045965
Zm00001d012158
Zm00001d042506
Zm00001d040298
Zm00001d047547
Zm00001d002579
Zm00001d023559
Zm00001d017820
Zm00001d042643
Zm00001d018700
Zm00001d045052
Zm00001d016531
Zm00001d033539
Zm00001d008628
Zm00001d029896
Zm00001d018421
Zm00001d037025
Zm00001d032788
Zm00001d031589
Zm00001d002295
Zm00001d049421
Zm00001d004401
Zm00001d032223
Zm00001d037724
Zm00001d038511
Zm00001d020736
Zm00001d033369
Zm00001d042767
Zm00001d010137
Zm00001d025015
Zm00001d018332
Zm00001d010950
Zm00001d048050
Zm00001d042187
Zm00001d018058
Zm00001d052252
Zm00001d008843
Zm00001d024963
Zm00001d034937
Zm00001d029702
Zm00001d007661
Zm00001d031653
Zm00001d045484
Zm00001d049226
Zm00001d035032
Zm00001d043432
Zm00001d026531
Zm00001d048944
Zm00001d021727
Zm00001d032408
Zm00001d043256
Zm00001d021434
Zm00001d002178
Zm00001d011832
Zm00001d038348
Zm00001d045478
Zm00001d031163
Zm00001d030009
Zm00001d042197
Zm00001d026387
Zm00001d028187
Zm00001d019497
Zm00001d042768
Zm00001d034434
Zm00001d005849
Zm00001d039355
Zm00001d016175
Zm00001d033480
Zm00001d048060
Zm00001d045610
Zm00001d007341
Zm00001d039615
Zm00001d010079
Zm00001d009960
Zm00001d045304
Zm00001d023216
Zm00001d008200
Zm00001d024778
Zm00001d034869
Zm00001d018973
Zm00001d019306
Zm00001d011687
Zm00001d011764
Zm00001d039323
Zm00001d033543
Zm00001d017429
Zm00001d028669
Zm00001d033379
Zm00001d042906
Zm00001d010007
Zm00001d037637
Zm00001d019237
Zm00001d022383
Zm00001d025434
Zm00001d034807
Zm00001d039415
Zm00001d030759
Zm00001d016551
Zm00001d003112
Zm00001d004635
Zm00001d043075
Zm00001d041773
Zm00001d030981
Zm00001d032116
Zm00001d015213
Zm00001d008497
Zm00001d053953
Zm00001d030577
Zm00001d036506
Zm00001d003757
Zm00001d052744
Zm00001d028721
Zm00001d028838
Zm00001d051672
Zm00001d002287
Zm00001d039691
Zm00001d018059
Zm00001d007843
Zm00001d010545
Zm00001d050333
Zm00001d035166
Zm00001d035163
Zm00001d003403
Zm00001d017700
Zm00001d012119
Zm00001d002266
Zm00001d026586
Zm00001d027375
Zm00001d014760
Zm00001d038971
Zm00001d047356
Zm00001d048507
Zm00001d012488
Zm00001d027344
Zm00001d019049
Zm00001d003949
Zm00001d020280
Zm00001d020279
Zm00001d028266
Zm00001d050409
Zm00001d037693
Zm00001d005052
Zm00001d035562
Zm00001d004523
Zm00001d005177
Zm00001d021528
Zm00001d032691
Zm00001d005241
Zm00001d023715
Zm00001d053334
Zm00001d010673
Zm00001d043195
Zm00001d032873
Zm00001d048411
Zm00001d007397
Zm00001d029892
Zm00001d003774
Zm00001d048611
Zm00001d002797
Zm00001d031833
Zm00001d008974
Zm00001d028273
Zm00001d038883
Zm00001d041624
Zm00001d032504
Zm00001d049954
Zm00001d024633
Zm00001d016844
Zm00001d011577
Zm00001d045097
Zm00001d007503
Zm00001d030023
Zm00001d025761
Zm00001d011446
Zm00001d020957
Zm00001d005251
Zm00001d012607
Zm00001d020434
Zm00001d014349
Zm00001d031970
Zm00001d028360
Zm00001d000316
Zm00001d047441
Zm00001d001960
Zm00001d041787
Zm00001d032620
Zm00001d005265
Zm00001d013947
Zm00001d043128
Zm00001d002965
Zm00001d049995
Zm00001d019221
Zm00001d049831
Zm00001d028024
Zm00001d008397
Zm00001d044599
Zm00001d038911
Zm00001d043741
Zm00001d038820
Zm00001d038557
Zm00001d005356
Zm00001d005355
Zm00001d043455
Zm00001d049485
Zm00001d042196
Zm00001d030765
Zm00001d034844
Zm00001d036777
Zm00001d025296
Zm00001d006310
Zm00001d045657
Zm00001d034199
Zm00001d045763
Zm00001d011256
Zm00001d036499
Zm00001d027876
Zm00001d038703
Zm00001d052684
Zm00001d038699
Zm00001d048625
Zm00001d033272
Zm00001d030556
Zm00001d032838
Zm00001d013463
Zm00001d031536
Zm00001d036137
Zm00001d052346
Zm00001d010108
Zm00001d038341
Zm00001d007616
Zm00001d031815
Zm00001d000203
Zm00001d033254
Zm00001d040244
Zm00001d018737
Zm00001d042494
Zm00001d039193
Zm00001d043384
Zm00001d024409
Zm00001d049606
Zm00001d043519
Zm00001d038051
Zm00001d029238
Zm00001d029681
Zm00001d036338
Zm00001d030339
Zm00001d054015
Zm00001d018619
Zm00001d038599
Zm00001d026683
Zm00001d002901
Zm00001d014467
Zm00001d016185
Zm00001d007161
Zm00001d028347
Zm00001d022283
Zm00001d052335
Zm00001d035336
Zm00001d049881
Zm00001d049974
Zm00001d051374
Zm00001d008287
Zm00001d052042
Zm00001d014116
Zm00001d011498
Zm00001d031875
Zm00001d027700
Zm00001d032539
Zm00001d047776
Zm00001d029849
Zm00001d040308
Zm00001d047893
Zm00001d025893
Zm00001d003974
Zm00001d003068
Zm00001d017457
Zm00001d051836
Zm00001d028670
Zm00001d005814
Zm00001d013146
Zm00001d042178
Zm00001d009918
Zm00001d015527
Zm00001d023384
Zm00001d032363
Zm00001d038741
Zm00001d009687
Zm00001d039166
Zm00001d032495
ENSRNA049477741
ENSRNA049470937
ENSRNA049477080
ENSRNA049477082
ENSRNA049477077
Zm00001d038873
Zm00001d013384
Zm00001d027453
Zm00001d029539
Zm00001d022059
Zm00001d029313
Zm00001d053103
Zm00001d048731
Zm00001d050755
Zm00001d038797
Zm00001d040720
Zm00001d048178
Zm00001d037289
Zm00001d022449
Zm00001d052322
Zm00001d044954
Zm00001d045135
Zm00001d038063
Zm00001d006365
Zm00001d042841
Zm00001d029331
Zm00001d002738
Zm00001d007231
Zm00001d024934
Zm00001d049191
Zm00001d013571
Zm00001d033419
Zm00001d010649
Zm00001d039944
Zm00001d022326
Zm00001d032036
Zm00001d004443
Zm00001d015829
Zm00001d031290
Zm00001d029590
Zm00001d005808
Zm00001d048861
Zm00001d007828
Zm00001d003280
Zm00001d039685
Zm00001d051545
Zm00001d022122
Zm00001d042142
Zm00001d044434
Zm00001d048053
Zm00001d020183
Zm00001d020185
Zm00001d004072
Zm00001d025323
Zm00001d048131
Zm00001d051323
Zm00001d048345
Zm00001d052343
Zm00001d032424
Zm00001d022193
Zm00001d052357
Zm00001d022437
Zm00001d002412
Zm00001d013093
Zm00001d039900
Zm00001d037401
Zm00001d022131
Zm00001d031599
Zm00001d039910
Zm00001d039104
Zm00001d011797
Zm00001d027982
Zm00001d020163
Zm00001d019948
Zm00001d006682
Zm00001d052584
Zm00001d037858
Zm00001d011573
Zm00001d009660
Zm00001d042470
Zm00001d003019
Zm00001d053770
Zm00001d021574
Zm00001d006453
Zm00001d005193
Zm00001d028286
Zm00001d043890
Zm00001d008782
Zm00001d043612
Zm00001d025278
Zm00001d017666
Zm00001d028355
Zm00001d024543
Zm00001d028574
Zm00001d016995
Zm00001d027633
Zm00001d037913
Zm00001d043707
Zm00001d012539
Zm00001d010606
Zm00001d039785
Zm00001d047701
Zm00001d020683
Zm00001d006721
Zm00001d016735
Zm00001d018358
Zm00001d040686
Zm00001d000460
Zm00001d043270
Zm00001d010385
Zm00001d019100
Zm00001d043588
Zm00001d042211
Zm00001d027422
Zm00001d042454
Zm00001d037628
Zm00001d044773
Zm00001d038504
Zm00001d052807
Zm00001d052713
Zm00001d015702
Zm00001d015700
Zm00001d050572
Zm00001d035467
Zm00001d012510
Zm00001d012304
Zm00001d045388
Zm00001d009710
Zm00001d052318
Zm00001d052124
Zm00001d038115
Zm00001d010610
Zm00001d053011
Zm00001d047806
Zm00001d024541
Zm00001d002959
Zm00001d038165
Zm00001d024522
Zm00001d047017
Zm00001d025964
Zm00001d048227
Zm00001d051180
Zm00001d035612
Zm00001d027768
Zm00001d049244
Zm00001d012408
Zm00001d045838
Zm00001d051088
Zm00001d048453
Zm00001d019399
Zm00001d048016
Zm00001d048027
Zm00001d052147
Zm00001d047728
Zm00001d011656
Zm00001d036449
Zm00001d049228
Zm00001d029950
Zm00001d027883
Zm00001d047212
Zm00001d028344
Zm00001d038049
Zm00001d048544
Zm00001d053734
Zm00001d038478
Zm00001d037300
Zm00001d037023
Zm00001d053761
Zm00001d052104
Zm00001d048979
Zm00001d048263
Zm00001d048268
Zm00001d011125
Zm00001d011413
Zm00001d038843
Zm00001d010616
Zm00001d052355
Zm00001d019400
Zm00001d031749
Zm00001d037261
Zm00001d003064
Zm00001d013164
Zm00001d039496
Zm00001d039456
Zm00001d048393
Zm00001d010971
Zm00001d018306
Zm00001d042013
Zm00001d031377
Zm00001d002175
Zm00001d021689
Zm00001d002198
Zm00001d002199
Zm00001d024425
Zm00001d030037
Zm00001d032425
Zm00001d038161
Zm00001d023859
Zm00001d015126
Zm00001d023498
Zm00001d009600
Zm00001d031993
Zm00001d017097
Zm00001d053862
Zm00001d021955
Zm00001d047446
Zm00001d027355
Zm00001d032186
Zm00001d031873
Zm00001d017833
Zm00001d043170
Zm00001d022434
Zm00001d048770
Zm00001d053713
Zm00001d035051
Zm00001d039769
Zm00001d019372
Zm00001d005978
Zm00001d031880
Zm00001d043422
Zm00001d040639
Zm00001d043050
Zm00001d014949
Zm00001d017645
Zm00001d051501
Zm00001d041075
Zm00001d042567
Zm00001d012238
Zm00001d019325
Zm00001d012098
Zm00001d004022
Zm00001d051670
Zm00001d001812
Zm00001d051669
Zm00001d038108
Zm00001d017937
Zm00001d009146
Zm00001d040697
Zm00001d051302
Zm00001d018200
Zm00001d016582
Zm00001d042274
Zm00001d038717
Zm00001d010751
Zm00001d042367
Zm00001d047696
Zm00001d021389
Zm00001d009160
Zm00001d037797
Zm00001d051206
Zm00001d005913
Zm00001d007073
Zm00001d029373
Zm00001d020751
Zm00001d005973
Zm00001d029410
Zm00001d042661
Zm00001d012247
Zm00001d051740
Zm00001d046802
Zm00001d023524
Zm00001d012609
Zm00001d027415
Zm00001d033339
Zm00001d038894
Zm00001d023510
Zm00001d002970
Zm00001d031359
Zm00001d044666
ENSRNA049459930
ENSRNA049461634
ENSRNA049459870
Zm00001d022504
Zm00001d009603
Zm00001d045092
Zm00001d046112
Zm00001d017210
Zm00001d009570
Zm00001d047998
Zm00001d015233
Zm00001d003277
Zm00001d037494
Zm00001d024982
Zm00001d048146
Zm00001d039241
Zm00001d026068
Zm00001d028391
Zm00001d003668
Zm00001d020017
Zm00001d043211
Zm00001d053776
Zm00001d027854
Zm00001d026095
Zm00001d035246
Zm00001d013232
Zm00001d038863
Zm00001d052192
Zm00001d049400
Zm00001d042062
Zm00001d001825
Zm00001d002541
Zm00001d006684
Zm00001d029333
Zm00001d041111
Zm00001d016441
Zm00001d053107
Zm00001d014555
Zm00001d010104
Zm00001d045397
Zm00001d029847
Zm00001d021425
Zm00001d042480
Zm00001d018621
Zm00001d052950
Zm00001d009908
Zm00001d046460
Zm00001d037298
Zm00001d005688
Zm00001d053409
Zm00001d035214
Zm00001d023720
Zm00001d030967
Zm00001d015225
Zm00001d051288
Zm00001d011904
Zm00001d046728
Zm00001d033389
Zm00001d003743
Zm00001d036792
Zm00001d049584
Zm00001d049585
Zm00001d003021
Zm00001d002039
Zm00001d035713
Zm00001d044951
Zm00001d010655
Zm00001d033284
Zm00001d035717
Zm00001d027682
Zm00001d047208
Zm00001d036440
Zm00001d009372
Zm00001d020495
Zm00001d000237
Zm00001d018247
Zm00001d006754
Zm00001d015525
Zm00001d046925
Zm00001d045804
Zm00001d010131
Zm00001d047786
Zm00001d028667
