# Supplementary material for: ZmmiR1432‐ ZmCML21 ‐ ZmPMA2 Module Affects Maize Low Phosphate Tolerance via Regulating Organic Acid Secretion
Source: Plant Biotechnol J. 2025 Oct 6;24(2):921–38. doi: 10.1111/pbi.70385 (PMC12906843; doi:10.1111/pbi.70385)
Supplement: Supplementary file 11 — Table S4: Gene Ontology (GO) enrichment analysis. [file PBI-24-921-s008.xls]

## Sheet: Supplemental Table 6
Table S4. Gene Ontology (GO) enrichment analysis.
Category	GOID	Description	GeneRatio	BgRatio	pvalue	padj	geneID	geneName	Count
BP	GO:0072350	tricarboxylic acid metabolic process	16/540	93/22220	8.06e-10	8.14e-07	Zm00001d047658/Zm00001d028888/Zm00001d047656/Zm00001d028887/Zm00001d053684/Zm00001d053685/Zm00001d015856/Zm00001d014030/Zm00001d050409/Zm00001d039089/Zm00001d032695/Zm00001d046170/Zm00001d040129/Zm00001d020057/Zm00001d016166/Zm00001d021000	nicotianamine synthase10/nicotianamine synthase2/nicotianamine synthase8/nicotianamine synthase9/-/-/citrate synthase1/-/-/malate dehydrogenase2/malate dehydrogenase4/phosphoenolpyruvate carboxylase1/-/phosphoenolpyruvate carboxylase4/phosphoenolpyruvate carboxylase2/-	16
BP	GO:0016999	antibiotic metabolic process	25/540	299/22220	9.31e-08	4.7e-05	Zm00001d037547/Zm00001d027996/Zm00001d027995/Zm00001d053684/Zm00001d053685/Zm00001d015856/Zm00001d045965/Zm00001d038971/Zm00001d014030/Zm00001d050409/Zm00001d039089/Zm00001d032695/Zm00001d018619/Zm00001d038599/Zm00001d026683/Zm00001d002901/Zm00001d028347/Zm00001d022283/Zm00001d052335/Zm00001d046170/Zm00001d040129/Zm00001d020057/Zm00001d016166/Zm00001d050572/Zm00001d038161	guaiacol peroxidase3/-/-/-/-/citrate synthase1/-/-/-/-/malate dehydrogenase2/malate dehydrogenase4/-/-/-/-/-/-/-/phosphoenolpyruvate carboxylase1/-/phosphoenolpyruvate carboxylase4/phosphoenolpyruvate carboxylase2/-/-	25
BP	GO:0015743	malate transport	6/540	12/22220	1.64e-07	5.51e-05	Zm00001d003749/Zm00001d025373/Zm00001d017571/Zm00001d017928/Zm00001d045696/Zm00001d031833	-/-/-/-/-/-	6
BP	GO:0015740	C4-dicarboxylate transport	6/540	13/22220	2.97e-07	7.51e-05	Zm00001d003749/Zm00001d025373/Zm00001d017571/Zm00001d017928/Zm00001d045696/Zm00001d031833	-/-/-/-/-/-	6
BP	GO:0048544	recognition of pollen	11/540	71/22220	1.08e-06	0.000207515	Zm00001d021727/Zm00001d032408/Zm00001d043256/Zm00001d021434/Zm00001d002178/Zm00001d031377/Zm00001d002198/Zm00001d002199/Zm00001d046802/Zm00001d023524/Zm00001d031359	-/-/-/-/-/-/-/-/-/-/-	11
BP	GO:0008037	cell recognition	11/540	72/22220	1.25e-06	0.000207515	Zm00001d021727/Zm00001d032408/Zm00001d043256/Zm00001d021434/Zm00001d002178/Zm00001d031377/Zm00001d002198/Zm00001d002199/Zm00001d046802/Zm00001d023524/Zm00001d031359	-/-/-/-/-/-/-/-/-/-/-	11
BP	GO:0009875	pollen-pistil interaction	11/540	73/22220	1.44e-06	0.000207515	Zm00001d021727/Zm00001d032408/Zm00001d043256/Zm00001d021434/Zm00001d002178/Zm00001d031377/Zm00001d002198/Zm00001d002199/Zm00001d046802/Zm00001d023524/Zm00001d031359	-/-/-/-/-/-/-/-/-/-/-	11
BP	GO:0006108	malate metabolic process	7/540	27/22220	2.8e-06	0.00029409	Zm00001d014030/Zm00001d050409/Zm00001d039089/Zm00001d032695/Zm00001d037693/Zm00001d012764/Zm00001d000316	-/-/malate dehydrogenase2/malate dehydrogenase4/-/malic enzyme4/NADP malic enzyme3	7
BP	GO:0006835	dicarboxylic acid transport	7/540	27/22220	2.8e-06	0.00029409	Zm00001d003749/Zm00001d025373/Zm00001d017571/Zm00001d017928/Zm00001d045696/Zm00001d044430/Zm00001d031833	-/-/-/-/-/-/-	7
BP	GO:0006099	tricarboxylic acid cycle	11/540	79/22220	3.2e-06	0.00029409	Zm00001d053684/Zm00001d053685/Zm00001d015856/Zm00001d014030/Zm00001d050409/Zm00001d039089/Zm00001d032695/Zm00001d046170/Zm00001d040129/Zm00001d020057/Zm00001d016166	-/-/citrate synthase1/-/-/malate dehydrogenase2/malate dehydrogenase4/phosphoenolpyruvate carboxylase1/-/phosphoenolpyruvate carboxylase4/phosphoenolpyruvate carboxylase2	11
BP	GO:0006101	citrate metabolic process	11/540	79/22220	3.2e-06	0.00029409	Zm00001d053684/Zm00001d053685/Zm00001d015856/Zm00001d014030/Zm00001d050409/Zm00001d039089/Zm00001d032695/Zm00001d046170/Zm00001d040129/Zm00001d020057/Zm00001d016166	-/-/citrate synthase1/-/-/malate dehydrogenase2/malate dehydrogenase4/phosphoenolpyruvate carboxylase1/-/phosphoenolpyruvate carboxylase4/phosphoenolpyruvate carboxylase2	11
BP	GO:0006817	phosphate ion transport	6/540	20/22220	5.81e-06	0.000489058	Zm00001d031833/Zm00001d027549/Zm00001d018445/Zm00001d011498/Zm00001d031875/Zm00001d027700	-/phosphate transporter protein10/phosphate transporter3/phosphate transporter protein6/phosphate transporter protein7/phosphate transporter protein9	6
BP	GO:0009856	pollination	11/540	106/22220	5.46e-05	0.00361795	Zm00001d021727/Zm00001d032408/Zm00001d043256/Zm00001d021434/Zm00001d002178/Zm00001d031377/Zm00001d002198/Zm00001d002199/Zm00001d046802/Zm00001d023524/Zm00001d031359	-/-/-/-/-/-/-/-/-/-/-	11
BP	GO:0044706	multi-multicellular organism process	11/540	106/22220	5.46e-05	0.00361795	Zm00001d021727/Zm00001d032408/Zm00001d043256/Zm00001d021434/Zm00001d002178/Zm00001d031377/Zm00001d002198/Zm00001d002199/Zm00001d046802/Zm00001d023524/Zm00001d031359	-/-/-/-/-/-/-/-/-/-/-	11
BP	GO:0043648	dicarboxylic acid metabolic process	12/540	125/22220	5.48e-05	0.00361795	Zm00001d038841/Zm00001d036484/Zm00001d014030/Zm00001d050409/Zm00001d039089/Zm00001d032695/Zm00001d037693/Zm00001d012764/Zm00001d000316/Zm00001d031749/Zm00001d042661/Zm00001d012247	putative aldehyde dehydrogenase MIS1/-/-/-/malate dehydrogenase2/malate dehydrogenase4/-/malic enzyme4/NADP malic enzyme3/-/-/-	12
BP	GO:0030417	nicotianamine metabolic process	4/540	10/22220	6.45e-05	0.00361795	Zm00001d047658/Zm00001d028888/Zm00001d047656/Zm00001d028887	nicotianamine synthase10/nicotianamine synthase2/nicotianamine synthase8/nicotianamine synthase9	4
BP	GO:0030418	nicotianamine biosynthetic process	4/540	10/22220	6.45e-05	0.00361795	Zm00001d047658/Zm00001d028888/Zm00001d047656/Zm00001d028887	nicotianamine synthase10/nicotianamine synthase2/nicotianamine synthase8/nicotianamine synthase9	4
BP	GO:0072351	tricarboxylic acid biosynthetic process	4/540	10/22220	6.45e-05	0.00361795	Zm00001d047658/Zm00001d028888/Zm00001d047656/Zm00001d028887	nicotianamine synthase10/nicotianamine synthase2/nicotianamine synthase8/nicotianamine synthase9	4
BP	GO:0006820	anion transport	24/540	414/22220	8.63e-05	0.00458986	Zm00001d003749/Zm00001d025373/Zm00001d017571/Zm00001d017928/Zm00001d045696/Zm00001d012229/Zm00001d012231/Zm00001d018751/Zm00001d044430/Zm00001d025983/Zm00001d002287/Zm00001d035166/Zm00001d031833/Zm00001d008974/Zm00001d044599/Zm00001d027549/Zm00001d018445/Zm00001d011498/Zm00001d031875/Zm00001d027700/Zm00001d017666/Zm00001d015702/Zm00001d015700/Zm00001d039241	-/-/-/-/-/-/-/-/-/-/-/-/-/-/blue-light receptor phototropin 1/phosphate transporter protein10/phosphate transporter3/phosphate transporter protein6/phosphate transporter protein7/phosphate transporter protein9/-/-/-/-	24
BP	GO:0009060	aerobic respiration	11/540	120/22220	0.000168268	0.00849751	Zm00001d053684/Zm00001d053685/Zm00001d015856/Zm00001d014030/Zm00001d050409/Zm00001d039089/Zm00001d032695/Zm00001d046170/Zm00001d040129/Zm00001d020057/Zm00001d016166	-/-/citrate synthase1/-/-/malate dehydrogenase2/malate dehydrogenase4/phosphoenolpyruvate carboxylase1/-/phosphoenolpyruvate carboxylase4/phosphoenolpyruvate carboxylase2	11
BP	GO:0048366	leaf development	8/540	70/22220	0.000290521	0.0139727	Zm00001d028325/Zm00001d023979/Zm00001d052316/Zm00001d046170/Zm00001d020057/Zm00001d016166/Zm00001d009918/Zm00001d006721	brassinosteroid synthesis1/diacylglycerol kinase5/ferritin1/phosphoenolpyruvate carboxylase1/phosphoenolpyruvate carboxylase4/phosphoenolpyruvate carboxylase2/-/GRAS-transcription factor 85	8
BP	GO:0015849	organic acid transport	13/540	177/22220	0.000407644	0.0179009	Zm00001d003749/Zm00001d025373/Zm00001d017571/Zm00001d017928/Zm00001d045696/Zm00001d012229/Zm00001d012231/Zm00001d018751/Zm00001d044430/Zm00001d025983/Zm00001d035166/Zm00001d031833/Zm00001d008974	-/-/-/-/-/-/-/-/-/-/-/-/-	13
BP	GO:0046942	carboxylic acid transport	13/540	177/22220	0.000407644	0.0179009	Zm00001d003749/Zm00001d025373/Zm00001d017571/Zm00001d017928/Zm00001d045696/Zm00001d012229/Zm00001d012231/Zm00001d018751/Zm00001d044430/Zm00001d025983/Zm00001d035166/Zm00001d031833/Zm00001d008974	-/-/-/-/-/-/-/-/-/-/-/-/-	13
BP	GO:1901606	alpha-amino acid catabolic process	8/540	74/22220	0.000426185	0.0179353	Zm00001d015356/Zm00001d041772/Zm00001d038841/Zm00001d014383/Zm00001d045610/Zm00001d031749/Zm00001d042661/Zm00001d012247	4-hydroxyphenylpyruvate dioxygenase 1/glutathione transferase18/putative aldehyde dehydrogenase MIS1/-/-/-/-/-	8
BP	GO:0046500	S-adenosylmethionine metabolic process	4/540	16/22220	0.000497538	0.0180287	Zm00001d048060/Zm00001d049191/Zm00001d009146/Zm00001d040697	homocysteine S-methyltransferase 1/-/-/-	4
BP	GO:0016054	organic acid catabolic process	12/540	158/22220	0.000498703	0.0180287	Zm00001d015356/Zm00001d041772/Zm00001d038841/Zm00001d014383/Zm00001d039408/Zm00001d045965/Zm00001d037724/Zm00001d038511/Zm00001d045610/Zm00001d031749/Zm00001d042661/Zm00001d012247	4-hydroxyphenylpyruvate dioxygenase 1/glutathione transferase18/putative aldehyde dehydrogenase MIS1/-/-/-/gibberellin 2-oxidase6/gibberellin 16,17-oxidase1/-/-/-/-	12
BP	GO:0046395	carboxylic acid catabolic process	12/540	158/22220	0.000498703	0.0180287	Zm00001d015356/Zm00001d041772/Zm00001d038841/Zm00001d014383/Zm00001d039408/Zm00001d045965/Zm00001d037724/Zm00001d038511/Zm00001d045610/Zm00001d031749/Zm00001d042661/Zm00001d012247	4-hydroxyphenylpyruvate dioxygenase 1/glutathione transferase18/putative aldehyde dehydrogenase MIS1/-/-/-/gibberellin 2-oxidase6/gibberellin 16,17-oxidase1/-/-/-/-	12
BP	GO:0009808	lignin metabolic process	6/540	42/22220	0.000499806	0.0180287	Zm00001d045206/Zm00001d036293/Zm00001d042906/Zm00001d004443/Zm00001d012510/Zm00001d012408	Caffeoyl CoA O-methyltransferase2/Caffeoyl-CoA O-methyltransferase1/-/-/-/-	6
BP	GO:0009063	cellular amino acid catabolic process	8/540	78/22220	0.000609293	0.0212202	Zm00001d015356/Zm00001d041772/Zm00001d038841/Zm00001d014383/Zm00001d045610/Zm00001d031749/Zm00001d042661/Zm00001d012247	4-hydroxyphenylpyruvate dioxygenase 1/glutathione transferase18/putative aldehyde dehydrogenase MIS1/-/-/-/-/-	8
BP	GO:1901605	alpha-amino acid metabolic process	19/540	346/22220	0.00088117	0.0295933	Zm00001d015356/Zm00001d047736/Zm00001d028260/Zm00001d041772/Zm00001d038841/Zm00001d014383/Zm00001d036484/Zm00001d032114/Zm00001d012391/Zm00001d033539/Zm00001d048050/Zm00001d033480/Zm00001d048060/Zm00001d045610/Zm00001d008974/Zm00001d049191/Zm00001d031749/Zm00001d042661/Zm00001d012247	4-hydroxyphenylpyruvate dioxygenase 1/asparagine synthetase4/glutamine synthetase6/glutathione transferase18/putative aldehyde dehydrogenase MIS1/-/-/-/-/-/glutamine synthetase3/-/homocysteine S-methyltransferase 1/-/-/-/-/-/-	19
BP	GO:0015698	inorganic anion transport	10/540	124/22220	0.000908308	0.0295933	Zm00001d031833/Zm00001d027549/Zm00001d018445/Zm00001d011498/Zm00001d031875/Zm00001d027700/Zm00001d017666/Zm00001d015702/Zm00001d015700/Zm00001d039241	-/phosphate transporter protein10/phosphate transporter3/phosphate transporter protein6/phosphate transporter protein7/phosphate transporter protein9/-/-/-/-	10
BP	GO:0019748	secondary metabolic process	10/540	126/22220	0.00102733	0.0324252	Zm00001d045206/Zm00001d036293/Zm00001d029194/Zm00001d020340/Zm00001d042906/Zm00001d028360/Zm00001d028024/Zm00001d004443/Zm00001d012510/Zm00001d012408	Caffeoyl CoA O-methyltransferase2/Caffeoyl-CoA O-methyltransferase1/-/-/-/DMAS1/-/-/-/-	10
BP	GO:0015977	carbon fixation	4/540	21/22220	0.00148587	0.0454765	Zm00001d046170/Zm00001d040129/Zm00001d020057/Zm00001d016166	phosphoenolpyruvate carboxylase1/-/phosphoenolpyruvate carboxylase4/phosphoenolpyruvate carboxylase2	4
CC	GO:0009705	plant-type vacuole membrane	7/446	61/20892	0.000311142	0.0367148	Zm00001d026177/Zm00001d003749/Zm00001d025373/Zm00001d017571/Zm00001d017928/Zm00001d045696/Zm00001d015225	tonoplast intrinsic protein5/-/-/-/-/-/-	7
MF	GO:0030246	carbohydrate binding	26/584	343/25095	1.6e-07	7.1e-05	Zm00001d043607/Zm00001d037689/Zm00001d008467/Zm00001d008462/Zm00001d021727/Zm00001d032408/Zm00001d043256/Zm00001d021434/Zm00001d002178/Zm00001d011832/Zm00001d019497/Zm00001d030759/Zm00001d007843/Zm00001d023715/Zm00001d004072/Zm00001d003019/Zm00001d045388/Zm00001d045838/Zm00001d049228/Zm00001d031377/Zm00001d031993/Zm00001d031873/Zm00001d031359/Zm00001d049584/Zm00001d003021/Zm00001d002039	hexokinase6/hexokinase7/-/-/-/-/-/-/-/-/-/-/-/-/-/-/-/-/-/-/-/-/-/-/-/-	26
MF	GO:0016616	oxidoreductase activity, acting on the CH-OH group of donors, NAD or NADP as acceptor	20/584	248/25095	1.66e-06	0.000367447	Zm00001d014383/Zm00001d027996/Zm00001d027995/Zm00001d032114/Zm00001d020958/Zm00001d044122/Zm00001d045965/Zm00001d025015/Zm00001d014030/Zm00001d050409/Zm00001d039089/Zm00001d032695/Zm00001d037693/Zm00001d012764/Zm00001d011446/Zm00001d020957/Zm00001d028360/Zm00001d000316/Zm00001d021000/Zm00001d004443	-/-/-/-/-/anthocyaninless1/-/-/-/-/malate dehydrogenase2/malate dehydrogenase4/-/malic enzyme4/-/-/DMAS1/NADP malic enzyme3/-/-	20
MF	GO:0016615	malate dehydrogenase activity	7/584	29/25095	3.57e-06	0.000527777	Zm00001d014030/Zm00001d050409/Zm00001d039089/Zm00001d032695/Zm00001d037693/Zm00001d012764/Zm00001d000316	-/-/malate dehydrogenase2/malate dehydrogenase4/-/malic enzyme4/NADP malic enzyme3	7
MF	GO:0016614	oxidoreductase activity, acting on CH-OH group of donors	22/584	316/25095	5.69e-06	0.000573351	Zm00001d018810/Zm00001d014383/Zm00001d027996/Zm00001d027995/Zm00001d032114/Zm00001d020958/Zm00001d044122/Zm00001d045965/Zm00001d025015/Zm00001d014030/Zm00001d050409/Zm00001d039089/Zm00001d032695/Zm00001d037693/Zm00001d012764/Zm00001d011446/Zm00001d020957/Zm00001d028360/Zm00001d000316/Zm00001d021000/Zm00001d004443/Zm00001d024541	glycolate oxidase1/-/-/-/-/-/anthocyaninless1/-/-/-/-/malate dehydrogenase2/malate dehydrogenase4/-/malic enzyme4/-/-/DMAS1/NADP malic enzyme3/-/-/-	22
MF	GO:0016705	oxidoreductase activity, acting on paired donors, with incorporation or reduction of molecular oxygen	28/584	470/25095	6.46e-06	0.000573351	Zm00001d047830/Zm00001d012221/Zm00001d020717/Zm00001d005889/Zm00001d028325/Zm00001d018488/Zm00001d053782/Zm00001d052367/Zm00001d039310/Zm00001d003142/Zm00001d003144/Zm00001d030856/Zm00001d002610/Zm00001d029688/Zm00001d026067/Zm00001d010319/Zm00001d029194/Zm00001d020340/Zm00001d027286/Zm00001d005823/Zm00001d037724/Zm00001d038511/Zm00001d011764/Zm00001d001960/Zm00001d048861/Zm00001d007828/Zm00001d0…	kaurenoic acid oxidase2/stearoyl-acyl-carrier-protein desaturase9/abscisic acid 8'-hydroxylase4/abscisic acid 8'-hydroxylase5/brassinosteroid synthesis1/cytochrome P450 13/cytochrome P450 15/-/-/-/-/-/-/-/-/-/-/-/-/-/gibberellin 2-oxidase6/gibberellin 16,17-oxidase1/yucca8/flavanone 3-hydroxylase1/-/-/-/-	28
MF	GO:0004497	monooxygenase activity	23/584	391/25095	5.18e-05	0.00302623	Zm00001d047830/Zm00001d020717/Zm00001d005889/Zm00001d028325/Zm00001d018488/Zm00001d053782/Zm00001d052367/Zm00001d039310/Zm00001d003142/Zm00001d003144/Zm00001d030856/Zm00001d029688/Zm00001d010319/Zm00001d029194/Zm00001d020340/Zm00001d027286/Zm00001d005823/Zm00001d038511/Zm00001d011764/Zm00001d016844/Zm00001d048861/Zm00001d007828/Zm00001d012510	kaurenoic acid oxidase2/abscisic acid 8'-hydroxylase4/abscisic acid 8'-hydroxylase5/brassinosteroid synthesis1/cytochrome P450 13/cytochrome P450 15/-/-/-/-/-/-/-/-/-/-/-/gibberellin 16,17-oxidase1/yucca8/-/-/-/-	23
MF	GO:0008964	phosphoenolpyruvate carboxylase activity	4/584	10/25095	5.45e-05	0.00302623	Zm00001d046170/Zm00001d040129/Zm00001d020057/Zm00001d016166	phosphoenolpyruvate carboxylase1/-/phosphoenolpyruvate carboxylase4/phosphoenolpyruvate carboxylase2	4
MF	GO:0030410	nicotianamine synthase activity	4/584	10/25095	5.45e-05	0.00302623	Zm00001d047658/Zm00001d028888/Zm00001d047656/Zm00001d028887	nicotianamine synthase10/nicotianamine synthase2/nicotianamine synthase8/nicotianamine synthase9	4
MF	GO:0004611	phosphoenolpyruvate carboxykinase activity	5/584	21/25095	0.000100232	0.00485861	Zm00001d047893/Zm00001d046170/Zm00001d040129/Zm00001d020057/Zm00001d016166	phosphoenolpyruvate carboxykinase homolog2/phosphoenolpyruvate carboxylase1/-/phosphoenolpyruvate carboxylase4/phosphoenolpyruvate carboxylase2	5
MF	GO:0004185	serine-type carboxypeptidase activity	8/584	64/25095	0.000115368	0.00485861	Zm00001d037797/Zm00001d051206/Zm00001d005913/Zm00001d007073/Zm00001d029373/Zm00001d020751/Zm00001d005973/Zm00001d029410	-/-/-/-/-/-/-/-	8
MF	GO:0005506	iron ion binding	25/584	469/25095	0.000120371	0.00485861	Zm00001d026056/Zm00001d048469/Zm00001d027443/Zm00001d047830/Zm00001d020717/Zm00001d005889/Zm00001d028325/Zm00001d018488/Zm00001d053782/Zm00001d052367/Zm00001d039310/Zm00001d003142/Zm00001d003144/Zm00001d030856/Zm00001d002610/Zm00001d029688/Zm00001d026067/Zm00001d010319/Zm00001d029194/Zm00001d020340/Zm00001d052316/Zm00001d005823/Zm00001d038511/Zm00001d012510/Zm00001d012304	hydroxylase3/hydroxylase5/hydroxylase8/kaurenoic acid oxidase2/abscisic acid 8'-hydroxylase4/abscisic acid 8'-hydroxylase5/brassinosteroid synthesis1/cytochrome P450 13/cytochrome P450 15/-/-/-/-/-/-/-/-/-/-/-/ferritin1/-/gibberellin 16,17-oxidase1/-/-	25
MF	GO:0030060	L-malate dehydrogenase activity	4/584	13/25095	0.000175593	0.00649694	Zm00001d014030/Zm00001d050409/Zm00001d039089/Zm00001d032695	-/-/malate dehydrogenase2/malate dehydrogenase4	4
MF	GO:0070008	serine-type exopeptidase activity	8/584	69/25095	0.00019689	0.00672457	Zm00001d037797/Zm00001d051206/Zm00001d005913/Zm00001d007073/Zm00001d029373/Zm00001d020751/Zm00001d005973/Zm00001d029410	-/-/-/-/-/-/-/-	8
MF	GO:0016709	oxidoreductase activity, acting on paired donors, with incorporation or reduction of molecular oxygen, NAD(P)H as one donor, and incorporation of one atom of oxygen	15/584	220/25095	0.000214761	0.00681099	Zm00001d047830/Zm00001d020717/Zm00001d005889/Zm00001d039310/Zm00001d003142/Zm00001d003144/Zm00001d030856/Zm00001d029194/Zm00001d020340/Zm00001d027286/Zm00001d005823/Zm00001d011764/Zm00001d048861/Zm00001d007828/Zm00001d012510	kaurenoic acid oxidase2/abscisic acid 8'-hydroxylase4/abscisic acid 8'-hydroxylase5/-/-/-/-/-/-/-/-/yucca8/-/-/-	15
MF	GO:0001871	pattern binding	9/584	107/25095	0.000893862	0.0248047	Zm00001d008467/Zm00001d008462/Zm00001d023715/Zm00001d003019/Zm00001d049228/Zm00001d031873/Zm00001d049584/Zm00001d003021/Zm00001d002039	-/-/-/-/-/-/-/-/-	9
MF	GO:0030247	polysaccharide binding	9/584	107/25095	0.000893862	0.0248047	Zm00001d008467/Zm00001d008462/Zm00001d023715/Zm00001d003019/Zm00001d049228/Zm00001d031873/Zm00001d049584/Zm00001d003021/Zm00001d002039	-/-/-/-/-/-/-/-/-	9
MF	GO:0004180	carboxypeptidase activity	8/584	91/25095	0.00128227	0.03349	Zm00001d037797/Zm00001d051206/Zm00001d005913/Zm00001d007073/Zm00001d029373/Zm00001d020751/Zm00001d005973/Zm00001d029410	-/-/-/-/-/-/-/-	8
MF	GO:0004473	malate dehydrogenase (decarboxylating) (NADP+) activity	3/584	11/25095	0.00179954	0.0443886	Zm00001d037693/Zm00001d012764/Zm00001d000316	-/malic enzyme4/NADP malic enzyme3	3
