# Supplementary material for: ZmmiR1432‐ ZmCML21 ‐ ZmPMA2 Module Affects Maize Low Phosphate Tolerance via Regulating Organic Acid Secretion
Source: Plant Biotechnol J. 2025 Oct 6;24(2):921–38. doi: 10.1111/pbi.70385 (PMC12906843; doi:10.1111/pbi.70385)
Supplement: Supplementary file 12 — Table S5: KEGG analysis of differentially expressed genes between ZmCML21OE1 and WT. [file PBI-24-921-s004.xls]

## Sheet: Supplemental Table 7
Table S5. KEGG analysis of differentially expressed genes between ZmCML21OE1 and WT.
ID	Description	GeneRatio	BgRatio	p.adjust	qvalue	geneID	Count	UpGenes	DownGenes	UpGeneSet	DownGeneSet
zma00270	Cysteine and methionine metabolism	19/168	143/6355	4.72e-09	2.98e-07	LOC100193148/LOC100193663/LOC100194360/LOC100273590/LOC100274264/LOC100279205/LOC100280688/LOC100280767/LOC100282324/LOC100282341/LOC100286153/LOC100381846/LOC103634563/LOC103639224/LOC109942391/LOC541637/LOC541873/LOC542598/LOC732743	19	11	8	100193148/100193663/100274264/100279205/100280767/100282341/103634563/103639224/109942391/541637/542598	100194360/100273590/100280688/100282324/100286153/100381846/541873/732743
zma01200	Carbon metabolism	27/168	338/6355	1.8e-07	5.68e-06	LOC100191532/LOC100193663/LOC100193894/LOC100194338/LOC100217054/LOC100273196/LOC100273217/LOC100274264/LOC100279290/LOC100279535/LOC100279573/LOC100279587/LOC100279748/LOC100280203/LOC100280688/LOC100280767/LOC100283587/LOC100283735/LOC100284598/LOC100286146/LOC103638381/LOC103649899/LOC542209/LOC542372/LOC542393/LOC542479/LOC542598	27	19	8	100193663/100193894/100194338/100273196/100273217/100274264/100279290/100279535/100279573/100279587/100280203/100280767/100283587/103638381/103649899/542372/542393/542479/542598	100191532/100217054/100279748/100280688/100283735/100284598/100286146/542209
zma00999	Biosynthesis of various plant secondary metabolites; Including: Crocin biosynthesis, Cannabidiol biosynthesis, Mugineic acid biosynthesis, Pentagalloylglucose biosynthesis, Benzoxazinoid biosynthesis, Gramine biosynthesis, Coumarin biosynthesis, Furanocoumarin biosynthesis, Hordatine biosynthesis, Podophyllotoxin biosynthesis	12/168	73/6355	3.57e-07	7.51e-06	LOC100191283/LOC100192939/LOC100193424/LOC100193998/LOC100194360/LOC100282324/LOC100502335/LOC103634563/LOC103639224/LOC109942391/LOC541637/LOC778439	12	8	4	100191283/100193424/100193998/103634563/103639224/109942391/541637/778439	100192939/100194360/100282324/100502335
zma00630	Glyoxylate and dicarboxylate metabolism	14/168	107/6355	6.8e-07	1.07e-05	LOC100191532/LOC100193663/LOC100194338/LOC100217054/LOC100274264/LOC100279535/LOC100279573/LOC100280203/LOC100280767/LOC100286146/LOC103638381/LOC542215/LOC542520/LOC542598	14	11	3	100193663/100194338/100274264/100279535/100279573/100280203/100280767/103638381/542215/542520/542598	100191532/100217054/100286146
zma00620	Pyruvate metabolism	13/168	118/6355	1.21e-05	0.00015252	LOC100193663/LOC100193894/LOC100273217/LOC100274264/LOC100279748/LOC100280767/LOC100284598/LOC103649899/LOC542209/LOC542372/LOC542393/LOC542479/LOC542598	13	10	3	100193663/100193894/100273217/100274264/100280767/103649899/542372/542393/542479/542598	100279748/100284598/542209
zma00710	Carbon fixation in photosynthetic organisms	12/168	105/6355	1.82e-05	0.000191296	LOC100193663/LOC100273196/LOC100274264/LOC100279748/LOC100280767/LOC100284598/LOC103649899/LOC542209/LOC542372/LOC542393/LOC542479/LOC542598	12	9	3	100193663/100273196/100274264/100280767/103649899/542372/542393/542479/542598	100279748/100284598/542209
zma00906	Carotenoid biosynthesis	7/168	43/6355	0.000114972	0.00103734	LOC100191697/LOC100281693/LOC103626043/LOC103627895/LOC103631225/LOC103647484/LOC732825	7	1	6	103627895	100191697/100281693/103626043/103631225/103647484/732825
zma00350	Tyrosine metabolism	6/168	43/6355	0.000845317	0.00667355	LOC100192757/LOC100193894/LOC100273217/LOC100279205/LOC541833/LOC606444	6	6	0	100192757/100193894/100273217/100279205/541833/606444
zma00020	Citrate cycle (TCA cycle)	8/168	80/6355	0.00115886	0.00813234	LOC100193663/LOC100194338/LOC100274264/LOC100279573/LOC100279748/LOC100280203/LOC100280767/LOC542598	8	7	1	100193663/100194338/100274264/100279573/100280203/100280767/542598	100279748
zma00460	Cyanoamino acid metabolism	6/168	49/6355	0.0017014	0.0107457	LOC100191532/LOC100192939/LOC100193998/LOC100217054/LOC100286146/LOC100502335	6	1	5	100193998	100191532/100192939/100217054/100286146/100502335
zma04016	MAPK signaling pathway - plant	12/168	192/6355	0.00470098	0.0269913	LOC100191280/LOC100192073/LOC100281832/LOC100381459/LOC100383950/LOC103630679/LOC103635808/LOC103636208/LOC103638892/LOC103645931/LOC103651291/LOC107326007	12	2	10	100381459/100383950	100191280/100192073/100281832/103630679/103635808/103636208/103638892/103645931/103651291/107326007
zma00410	beta-Alanine metabolism	5/168	47/6355	0.00760888	0.0400467	LOC100272767/LOC100283587/LOC100284394/LOC100384522/LOC101027113	5	2	3	100272767/100283587	100284394/100384522/101027113
zma00480	Glutathione metabolism	8/168	121/6355	0.0144653	0.0702769	LOC100273590/LOC100279290/LOC100285763/LOC100381846/LOC103627183/LOC103634427/LOC541846/LOC732743	8	5	3	100279290/100285763/103627183/103634427/541846	100273590/100381846/732743
zma01230	Biosynthesis of amino acids	14/168	297/6355	0.0250325	0.103069	LOC100191532/LOC100192351/LOC100194338/LOC100194360/LOC100273196/LOC100279573/LOC100280203/LOC100280688/LOC100280719/LOC100282324/LOC100286146/LOC100286153/LOC542215/LOC542520	14	8	6	100192351/100194338/100273196/100279573/100280203/100280719/542215/542520	100191532/100194360/100280688/100282324/100286146/100286153
zma00770	Pantothenate and CoA biosynthesis	4/168	43/6355	0.0261109	0.103069	LOC100272767/LOC100384522/LOC101027113/LOC103626591	4	1	3	100272767	100384522/101027113/103626591
zma00910	Nitrogen metabolism	4/168	43/6355	0.0261109	0.103069	LOC100217054/LOC103627781/LOC542215/LOC542520	4	3	1	103627781/542215/542520	100217054
zma00250	Alanine, aspartate and glutamate metabolism	5/168	67/6355	0.0314917	0.116997	LOC100192351/LOC100281060/LOC100284394/LOC542215/LOC542520	5	3	2	100192351/542215/542520	100281060/100284394
zma00941	Flavonoid biosynthesis	4/168	47/6355	0.0348149	0.117494	LOC103636555/LOC107282093/LOC109942262/LOC542712	4	1	3	542712	103636555/107282093/109942262
zma00603	Glycosphingolipid biosynthesis - globo and isoglobo series	2/168	12/6355	0.0385322	0.117494	LOC100191564/LOC100280970	2	2	0	100191564/100280970
zma00940	Phenylpropanoid biosynthesis	10/168	200/6355	0.0386767	0.117494	LOC100192105/LOC100193723/LOC100193733/LOC100216819/LOC103633271/LOC103633481/LOC103636555/LOC107282093/LOC109942262/LOC542505	10	5	5	100193723/100193733/100216819/103633481/542505	100192105/103633271/103636555/107282093/109942262
zma00052	Galactose metabolism	5/168	71/6355	0.0390666	0.117494	LOC100191564/LOC100279587/LOC100280970/LOC100281190/LOC100283735	5	4	1	100191564/100279587/100280970/100281190	100283735
zma00130	Ubiquinone and other terpenoid-quinone biosynthesis	4/168	51/6355	0.0450138	0.129226	LOC100279205/LOC100285365/LOC103636555/LOC606444	4	2	2	100279205/606444	100285365/103636555
zma00945	Stilbenoid, diarylheptanoid and gingerol biosynthesis	3/168	31/6355	0.0474871	0.130399	LOC103636555/LOC107282093/LOC109942262	3	0	3		103636555/107282093/109942262
