# Supplementary material for: ZmmiR1432‐ ZmCML21 ‐ ZmPMA2 Module Affects Maize Low Phosphate Tolerance via Regulating Organic Acid Secretion
Source: Plant Biotechnol J. 2025 Oct 6;24(2):921–38. doi: 10.1111/pbi.70385 (PMC12906843; doi:10.1111/pbi.70385)
Supplement: Supplementary file 13 — Table S6: Metabolomics analysis between ZmCML21OE1 and WT plants. [file PBI-24-921-s016.xlsx]

## Sheet: Sheet1
Table S6. Metabolomics analysis between ZmCML21OE1 and WT plants.
Class	Name	ZmCML21OE	ZmCML21OE	ZmCML21OE	ZmCML21OE	ZmCML21OE	ZmCML21OE	WT	WT	WT	WT	WT	WT	log2 fold change	Pvalue	Up.Down
Organic acids	trans-aconitic acid	938502	905545	940176	984938	895003	1.17527e+06	173958	312888	388242	297819	155133	448823	1.7165	0.000597745	up
	acetic acid	10957	12348.1	10626	8313.6	14904.5	6325.03	93559.9	95544.6	97905.5	100047	97551.9	101976	-3.20809	7.69784e-06	down
	alpha-ketoglutaric acid	61520.5	16964	99904.8	6712.96	66263.6	5260.6	2524.6	2271.31	2097.03	3006.95	2536.57	2797.72	4.07429	0.00654144	up
	aminobutyric acid	67947.9	122259	88550	82721.3	75954.5	68117.2	27503	16791.8	14349	22748.8	21751.9	15682.4	2.08899	1.03367e-06	up
	aminolevulinic acid	1.24529e+06	1.13938e+06	1.2798e+06	978057	1.38045e+06	1.37423e+06	321079	313405	391649	247964	215836	437893	1.94001	7.26708e-06	up
	argininosuccinic acid	37024.4	13822.6	29856.3	19082.6	40205.5	23792	4715.7	4266.87	3850.35	4026.16	4028.68	5149.66	2.65313	6.54559e-05	up
	citric acid	20282	9183.14	5489.49	217898	87981.7	50459.7	9025.45	1559.08	4982.02	5610.4	1695.83	2576.6	3.94255	0.00974815	up
	eicosapentanoic acid	17556.4	11354.8	20404.4	18576.5	12970.9	10246	40446.9	28003.5	47970.2	46998.4	102368	76194.5	-1.90825	0.000388654	down
	ferulic acid	858020	809333	1.00552e+06	976937	492825	1.05814e+06	110358	207469	162717	148145	143930	185845	2.43993	6.93757e-07	up
	fumaric acid	315819	503966	662331	591138	289040	910352	90957.5	117088	181387	111157	95891.7	169141	2.09575	0.000130201	up
	furoic acid	58041.4	37865.8	56160.9	38590.2	60746.4	24374.4	10191	11675	10748.7	12321.2	7434.25	16738.1	1.99658	2.99861e-05	up
	glucosaminic acid	110610	64355.4	112023	86039.8	101991	92754.3	10827.6	13248.5	7467.77	21547.4	9214.76	11573.3	2.94207	1.91319e-06	up
	glucuronic acid	2814.53	2791.05	2701.65	4867.58	2607.49	2864.04	79652.3	73159.8	52482.1	27697.4	121844	57832.8	-4.46802	2.40151e-06	down
	L-malic acid	64765.3	41542.6	63648.7	82954	116575	80681.5	13590.2	26547.6	19622.1	18492.4	11593.2	26761.4	1.94881	4.66753e-05	up
	malonamic acid	543792	505639	729222	645711	598819	691424	93253.3	205031	208108	81143	87501.9	217359	2.05745	0.000368778	up
	methylcitric acid	461655	152420	278020	190453	383148	193386	113500	62270.4	58532.2	37660.4	29872.3	127346	1.95073	0.000934701	up
	oxalic acid	914618	1.42429e+06	943157	1.03972e+06	993516	1.69922e+06	183147	308880	175988	356015	399891	137482	2.1675	6.81551e-05	up
	oxaloacetic acid	298849	67442.2	255507	58761.1	220518	23742.5	15024.4	14321.4	9253.56	22999	12532.9	16440.9	3.35203	0.00378693	up
	pyruvic acid	32978.4	34107.1	59805.7	183082	90252.7	119357	15361.3	13324.9	16244	14366	13199	17855.2	2.52375	0.00233189	up
	succinic acid	4879.61	38145.6	8376.79	30459.7	37590	79642.2	3975.16	2625.91	3510.99	2502.85	1974.27	6292.45	3.25314	0.00456623	up
	ethionine	5957.51	5671.74	5971.51	6190.27	6088.98	7463.25	1957.52	1890.44	1741.2	2249.54	1955.77	2167.65	1.64238	1.4133e-09	up
	glucuronide	24671.3	20392.2	24124.6	25595.3	11165.7	21639	4441.86	3429.46	3570.52	4788.76	4901.27	3976.92	2.34523	7.18987e-06	up
	indolepyrubate	12110.1	12046	11669.5	7988.53	7465.93	7447.1	2752.18	2489.89	2762.75	3419.79	2841.23	3113.23	1.75668	1.36011e-05	up
Amino acid	alanine	45059.6	36380	32823.3	63714.3	220180	44747	11261.1	6589.24	9063.12	8873.07	7489.34	8203.93	3.10492	0.000825841	up
	arginine	522525	464004	506685	528762	488078	475816	134263	213063	182122	158993	79481.1	236363	1.57198	0.000747753	up
	cysteine	20161.1	23898	23104.9	23649.7	23983.1	24096.4	6079.6	4514.95	4389.53	8651.04	6662.21	5340.57	1.96249	2.01898e-05	up
	glutamine	1915.54	1840.73	2029.3	3466.77	2370.01	2286.54	39575.4	12378.1	16688.1	6066.68	23244.4	7702.19	-2.92528	0.000794958	down
	glycine	13012.8	20623	14503.4	20069.2	13496.7	21237.5	5008.62	6663.12	5585.19	6888.52	5129.58	7113.52	1.50028	9.24412e-06	up
	leucine	34609.5	19359.5	20296.8	12701.7	27840.9	9256.57	70183.1	63851.5	81994.5	81354	41445.8	72884.3	-1.73054	0.000597681	down
	lysine	20789.1	14100.9	30489.4	28423.8	42798.5	10751.5	1268.21	1338.92	1769.37	1405.27	1286.27	1410.1	4.11939	2.52772e-05	up
	proline	162864	88492.3	109629	104579	128863	43416.5	23644.7	34191.6	26398.6	36439.6	14817.9	45862.7	1.81439	0.000514151	up
	tyrosine	2.27169e+07	2.31252e+07	2.63747e+07	2.87007e+07	1.34632e+07	1.93379e+07	9.78136e+06	3.09784e+06	1.00986e+07	4.80149e+06	8.09737e+06	1.53057e+07	1.38548	0.00457748	up
	valine	2.87431e+07	2.69154e+07	3.63795e+07	3.05983e+07	3.03771e+07	2.80623e+07	1.03487e+07	1.14668e+07	1.08e+07	1.11029e+07	6.45326e+06	1.57063e+07	1.45872	0.000121219	up
	aspartic acid	5755.57	9613.9	10918.5	11633.4	13305.5	13562.6	39103.7	45459.3	23639.3	39469.2	58811.6	28931.9	-1.86138	3.98089e-05	down
	glutamic acid	257835	295230	394731	339729	231521	237043	2.03318e+06	2.7172e+06	3.06148e+06	2.72619e+06	3.63544e+06	3.01296e+06	-3.29083	3.06411e-09	down
	serine	1.22926e+06	2.29109e+06	2.47299e+06	1.81291e+06	1.56137e+06	1.56635e+06	600727	496389	832988	916916	452946	999154	1.34671	0.000325032	up
	phenylalanine	761724	628188	808450	389637	794424	273030	79000.1	24851	22228.3	38780.5	16131.6	84568.9	3.78294	2.41115e-05	up
	pretyrosine	48315.2	70867.8	59024.8	57832.5	44194	68227.3	12686.2	17424.8	20963.6	13713.1	11358.5	15925.6	1.92017	7.20516e-07	up
	threonine	290796	538047	200553	2.1154e+06	246533	440856	1.45658e+07	1.09027e+07	1.00226e+07	1.17931e+07	2.03602e+07	9.20168e+06	-4.32573	8.71812e-05	down
	tryptophan	5.79087e+06	6.66852e+06	6.85619e+06	6.55508e+06	4.89862e+06	1.14457e+07	278963	457915	702705	356352	175125	760844	3.94978	7.43742e-06	up
	isoleucine	82195.2	192342	120294	238456	68144.6	323785	36122.4	50708.6	63497.8	30491	68751.7	69889.2	1.68222	0.00640648	up
Ester	butenoate	229506	229448	193670	179401	204870	138954	541941	621056	477993	742741	474221	434148	-1.4853	3.66397e-06	down
	ethanethioate	18191.6	19272.1	9934.24	22534.3	34685.5	80364.6	3795.82	4405.92	3797.6	3829.69	3520	4910.43	2.93077	0.00131232	up
	ethyl caffeate	259926	416108	1.3208e+06	190484	464205	121113	71080.9	102663	64324.6	98249.8	42469.8	83978.5	2.5829	0.00486967	up
	flavoxate	8090.37	4072.16	8942.69	3109.99	7321.6	2116.35	14606	13588.4	12161.6	22404.4	7714.65	12059.6	-1.29426	0.00768497	down
	indolebutyrate	56601.9	41165.8	38116.9	45051.7	31557.2	22147.4	106085	80956.9	75032.5	196353	327078	125440	-1.95691	0.00150501	down
	methoxycinnamate	704729	616860	781673	806713	689570	872134	44902.2	128544	87735.6	81915.5	36108.1	109260	3.19449	5.44245e-05	up
	pentyl acetate	247907	83759.9	218991	169378	153153	115103	1.11661e+06	1.36772e+06	1.26249e+06	1.41762e+06	695573	979077	-2.79079	4.85051e-06	down
	methylbenzamide	5789.22	3258.62	3531.87	2977.44	5798.76	2862.18	1098.41	1117.93	1004.22	1521.09	1214.26	1059.7	1.78745	7.30817e-05	up
	nicotinamide	534354	236702	764003	399845	324682	311543	147571	117078	117982	200652	77096.9	170017	1.63053	0.000622735	up
	pyridinedicarboxylate	158119	246940	151638	448329	184870	346068	702084	1.00513e+06	812439	617773	835335	608095	-1.57647	0.000648604	down
	octadecatrienoic acid methyl ester	6598.65	5881.15	6926.84	4136.61	10068.5	1610.57	1192.62	1117.05	1009.21	1378.23	1282.64	2092.98	2.12536	0.00212055	up
Amine	carboxamide	130920	35381	45031.9	45075.4	29868.2	19883.8	23430.7	5904.8	10910.8	28410.5	8135.92	7835.1	1.85508	0.0061108	up
	glutamyltyramine	152221	52129.4	121642	94692.2	140175	58619.9	12777.3	16282.3	19500.5	18891.8	5708.96	12894.3	2.84772	2.03609e-05	up
	glutethimide	193596	315484	217449	218198	198926	144816	43015	39898.9	40430.1	37916.3	37683.6	42924.1	2.41337	8.72216e-06	up
	glycineamide	16481.6	40967.6	19262.3	29581.5	35401.7	30291.3	4176.22	4105.32	3985.63	4987.5	3551.66	4700.52	2.75333	1.51257e-05	up
	hexanamide	1.66832e+06	1.0551e+06	1.27071e+06	1.08752e+06	1.66264e+06	587671	323458	440277	385150	395079	79939.8	733073	1.63726	0.00716751	up
	phosphoethanolamine	99665.1	32235.1	41872.3	138007	45461.8	104852	257176	261032	173308	217491	232096	263412	-1.60382	0.00302451	down
	phosphoramidate	157688	73951.1	181674	54927.5	165828	29576.6	23414.5	25462.6	32936.6	43674.3	20159.3	26562.7	1.94624	0.00898731	up
	serine phosphoethanolamine	45267.8	54511	82571	73466.7	46617.2	98648.6	7940	7377.1	7011.14	9645.74	9619.19	11802.4	2.90911	8.70849e-07	up
	trans-coumaroyl tyramine	281982	173875	140853	2.8657e+06	324567	537955	51944.1	22329.3	29013.8	38780.6	22127.8	24717.8	4.51688	0.00151146	up
	triethylenephosphoramide	660684	530359	867217	534202	567381	597135	84507.6	187178	119810	156229	79943.5	149951	2.27244	1.14138e-05	up
Sugars	galactopyranoside	35577.6	24240	38326.7	43227.4	28071.2	32869	6154.87	5931.2	6547.4	13705.6	5300.93	6477.02	2.19717	9.19797e-06	up
	glucopyranose	8857.83	8595.95	9349.48	14411.7	12094.5	17767.8	49106.6	64512.5	49399.9	47601.6	35444.1	38804.2	-2.00284	5.40904e-06	down
	glucopyranoside	355584	586505	273176	381140	263407	316781	34569.6	34564.9	37829.4	87607.7	120151	41711.5	2.61037	7.75678e-05	up
	glucose	19016.4	17711.4	20745.6	16789.4	13979.5	14096.3	34525	67300.3	42855.9	76607.5	59325.5	47329.4	-1.6801	4.67236e-05	down
Phosphorylated metabolites	2-Aminoethylphosphonate	77258.6	88483.5	88285.9	77920	98256.1	99672.3	6601.79	5857.06	5413.03	6348.04	7424.3	7152.05	3.77167	2.95881e-12	up
	2-Deoxyadenosine 5-monophosphate	966132	1.0821e+06	1.15129e+06	847136	750476	1.10996e+06	18115.2	11354.3	12780.5	18163.4	13281.8	12583.5	6.0973	4.41548e-12	up
	Cytidine-5-monophosphate	2.00193e+06	1.84554e+06	2.1764e+06	1.33273e+06	1.64687e+06	1.98254e+06	7085.34	6738.9	6369.04	6937.94	7937.71	7380.25	8.01572	5.37679e-11	up
	D-Glucosamine-6-phosphate	78247.1	60821	81237.7	57236.9	61383.9	76991.7	6641.3	5052.65	5123.85	6265.32	7064.85	5956.76	3.52604	7.05512e-11	up
	Guanosine 5-monophosphate	48488.5	41019.2	47190.7	57046.1	56333.3	47451	6446.32	6820.02	5685.92	8017.44	7783.83	7685.7	2.80956	1.64714e-10	up
	Hexose-phosphate	84567.9	67342.8	65959.2	64674.7	68504.9	75479.5	10471.7	8801.11	8649.38	10131.9	11918.2	11481.1	2.79508	1.98574e-10	up
	Phosphatidylethanolamine	489392	411104	549167	369678	346909	517059	15197.5	13981.4	13766.6	15600.4	18560.7	15242.5	4.86077	3.11443e-10	up
	Riboflavin-5-monophosphate	192521	117158	134204	119856	187043	164574	6150.9	9676.85	6070.47	9874	9679.98	6608.69	4.2514	9.61088e-10	up
	Thymidine-5-monophosphate	210260	157722	253241	198244	155011	225687	8099.45	7451.32	7511.81	8251.5	9891.86	8123.42	4.60464	1.25748e-09	up
Other secondary metabolites	ergosterol	54135.4	33145.4	22531.1	464876	56090.8	75902.8	8968.58	3594.14	3883.38	7680.3	4269.84	1622.56	4.55712	0.000583783	up
	propanol	223365	131817	308708	84613.7	162169	52108.7	27676.3	15947.4	17025.7	19167	10265	27806	3.0298	0.000179977	up
	deoxyadenosine	102486	41034.4	79290.1	27979.9	68684.5	18460.1	276561	271198	198897	471559	127220	233371	-2.22402	0.000783734	down
	guanosine	48488.5	41019.2	47190.7	57046.1	56333.3	47451	6446.32	6820.02	5685.92	8017.44	7783.83	7685.7	2.80956	1.64714e-10	up
	carboxyindole	993283	2.83616e+06	614283	5.09287e+06	1.46129e+06	3.38395e+06	9.15782e+06	1.29107e+07	1.05247e+07	7.37484e+06	1.07943e+07	8.36113e+06	-2.03948	0.00339348	down
	carboxylate	101582	109361	96797.8	131616	116797	119863	12554.6	27919.6	7684.31	19762.4	5349.03	20545.8	2.84916	0.000361895	up
	glycinate	146261	119593	218973	113694	130426	98903	34023.9	48731.6	43737.2	66502.9	65930.5	53269.7	1.40692	9.23519e-05	up
	phenylprolinate	8588.4	16738.4	15784.1	13656.1	7370.23	10264.8	2556.56	2525.99	2245.55	2761.14	2763.32	2821.31	2.20767	6.52272e-05	up
	furaltadone	55364.1	53088.7	56010	27465	62683.8	34082.9	18335.8	18948.6	12310.7	18984.8	17536.6	28297.9	1.33527	0.000414148	up
	licoricone	294279	173575	212050	155866	290552	45574.2	32691.6	40604.8	18304.6	82114.4	5748.65	83986.5	2.15324	0.00880294	up
	pyridoxal	10017.4	6650	13132.9	5445.26	4500.23	5001.91	1497.53	1482.82	1319.52	1807.01	1663.67	1629.46	2.25108	0.000219703	up
