# Supplementary material for: ZmmiR1432‐ ZmCML21 ‐ ZmPMA2 Module Affects Maize Low Phosphate Tolerance via Regulating Organic Acid Secretion
Source: Plant Biotechnol J. 2025 Oct 6;24(2):921–38. doi: 10.1111/pbi.70385 (PMC12906843; doi:10.1111/pbi.70385)
Supplement: Supplementary file 14 — Table S7: KEGG analysis of differential metabolites between ZmCML21OE1 and WT plants. [file PBI-24-921-s010.xlsx]

## Sheet: Supplemental Table 4
Table S7. KEGG analysis of differential metabolites between ZmCML21OE1 and WT plants.
	total	expected	hits	padj	FDR	Ratio
Alanine, aspartate and glutamate metabolism	28	0.637	10	9.21e-11	7.37e-09	0.363636
Arginine biosynthesis	14	0.318	7	5.15e-09	2.06e-07	0.181818
Glyoxylate and dicarboxylate metabolism	31	0.705	9	7.77e-09	2.07e-07	0.402597
Citrate cycle (TCA cycle)	20	0.455	7	1.06e-07	2.11e-06	0.25974
Valine, leucine and isoleucine biosynthesis	8	0.182	4	1.47e-05	0.000236	0.103896
Glycine, serine and threonine metabolism	33	0.75	6	6.32e-05	0.000843	0.428571
Pyruvate metabolism	23	0.523	5	0.000114	0.0013	0.298701
Phenylalanine, tyrosine and tryptophan biosynthesis	4	0.091	2	0.00293	0.0293	0.0519481
Butanoate metabolism	15	0.341	3	0.00407	0.0362	0.194805
Nitrogen metabolism	6	0.136	2	0.00712	0.057	0.0779221
Arginine and proline metabolism	36	0.819	4	0.00788	0.0573	0.467532
Pantothenate and CoA biosynthesis	20	0.455	3	0.00943	0.0628	0.25974
Phenylalanine metabolism	8	0.182	2	0.0129	0.0795	0.103896
Glycolysis / Gluconeogenesis	26	0.591	3	0.0196	0.112	0.337662
Glutathione metabolism	28	0.637	3	0.0239	0.12	0.363636
Lipoic acid metabolism	28	0.637	3	0.0239	0.12	0.363636
Porphyrin metabolism	31	0.705	3	0.0313	0.147	0.402597
Cysteine and methionine metabolism	33	0.75	3	0.0369	0.164	0.428571
D-Amino acid metabolism	15	0.341	2	0.0438	0.171	0.194805
Nicotinate and nicotinamide metabolism	15	0.341	2	0.0438	0.171	0.194805
Neomycin, kanamycin and gentamicin biosynthesis	2	0.0455	1	0.045	0.171	0.025974
Histidine metabolism	16	0.364	2	0.0494	0.18	0.207792
