# Supplementary material for: ZmmiR1432‐ ZmCML21 ‐ ZmPMA2 Module Affects Maize Low Phosphate Tolerance via Regulating Organic Acid Secretion
Source: Plant Biotechnol J. 2025 Oct 6;24(2):921–38. doi: 10.1111/pbi.70385 (PMC12906843; doi:10.1111/pbi.70385)
Supplement: Supplementary file 15 — Table S8: Two‐hybrid (Y2H) screen of ZmCML21. [file PBI-24-921-s012.xlsx]

## Sheet: Sheet1
Table S8. Two-hybrid (Y2H) screen of ZmCML21.
	Sequence	Gene description
CML21-1	GATAAACTCAACTCGACACGTTAAGTCGAAAATTCAAGACAAGGAAGGAATCCCTGGTGGTCCATACCCATACGATGTTCCAGATTACGCTGGATCCACAAGTTTGTACAAAAAAGTTGGACTCCCCCCTCTCCCTTTCTCTCGATCGGAATGGGGGTACCGGACCCGGAGAAATGGTTCATCCTGGGCCGCGTCGTCGTCGTGAGGCACTACAAAAAAGCCTTGGATAGCTCTAGCCTTGACCTCAGGCTGCCGCTCACCAGGACGCCGCCGCGCATCTCCAGGCTCGCCGCGGTCACGAGGGACCAAGTCGAACGCGGCCAGCTCTCCATCGTCGCCACCAGCAACAGTGTCCTCCTCCTCCACGAGCTCGAGAGGCCCTCCGAGCCCAACAGCCCG…	Zea mays putative DUF1618 domain containing family protein (LOC103627274), mRNA
CML21-4	GGGATCTCGTCATCGACACGTTAAGTCGAAAATTCAAGACAAGGAAGGAATCCCTGGTGGTCCATACCCATACGATGTTCCAGATTACGCTGGATCCACAAGTTTGTACAAAAAAGTTGGACAAAAAGACAATGGCCCTGTGTAAAGCAGTAAAGTGGTAGCTATTGTTCTTCTCCGCAAGGCATCCAGGTCCAGGAGCCTGCTTTTTTTATCCTCTTTGATTTGATCACATGGGACGACCGACCCTGGCTGGATAGGAGCTTTCCTCTAACCCCTTCTTTAGCAGCTCCAGCCTCCAGCAGAAGATATTCCTCGGTTGCCTGCTATGTCTGGCGTGGTCTAGAAATCCAAAGAGACAAAGGGTGGAAGAGAAGGAGAAAAGGCATCAGCAAGACTCAG…	Zea mays BAC clone CH201-194K18 from chromosome 5, complete sequence
CML21-9	AGTAACTCGATAATCGACACGTTAAGTCGAAAATTCAAGACAAGGAAGGAATCCCTGGTGGTCCATACCCATACGATGTTCCAGATTACGCTGGATCCACAAGTTTGTACAAAAAAGTTGGAACTCGTAGTGCTTCTGACATTGTCCTAACTGAACCTGGCCTTAGTGTGATTATTAGTGCTGTGCTGACGAGTCGGGCAATTTTCCAAAGGATGAAGAATTACACGATCTATTCTGTATCGATTACCATCCGTATTGTGCTTGGTTTTATGCTTCTTGCGCTGATATGGAAGTTTGACTTCCCACCATTTATGGTCCTGATCATTGCCATCCTCAATGACGGTACCATTATGACTATCTCGAAGGACAGAGTAAAACCATCTCCACAACCAGACAGTT…	Zea mays plasma membrane ATPase 2 (LOC103632998), transcript variant X43, misc_RNA
CML21-43	GGGATCTCGATGATCGACACGTTAAGTCGAAAATTCAAGACAAGGAAGGAATCCCTGGTGGTCCATACCCATACGATGTTCCAGATTACGCTGGATCCACAAGTTTGTACAAAAAAGTTGGAAGTGCCAAATTACTTCAGTTATATCCATCAACGGGTCACCTTCTTGTTTGAGAGGTATTCGTTGCTTCTTTGTATCGGCATCGTGTGGGCCTTTGCAGCTATCCTTACTGCTGCGGGTGCATATGACCATGCTTCACCTAAGACACAACAGCACTGCCGCACTGATAAGTCTTTCCTCATGTCATCGGCACCATGGATTAAAATTCCATTACCATTCGAATGGGGTCCTCCAATCTTCACTGCTGGTCATTCATTTGGAATGATGGGTGCTGTACTT…	Zea mays Nucleobase-ascorbate transporter 3 (LOC100279038), transcript variant X9, mRNA
CML21-44	GGGATCTCGAAATCGACACGTTAAGTCGAAAATTCAAGACAAGGAAGGAATCCCTGGTGGTCCATACCCATACGATGTTCCAGATTACGCTGGATCCACAAGTTTGTACAAAAAAGTTGGGGCCGCACAACTTTGTACAAGAAAGTTGGGTTTTTTTTTTTGTTGTTGTTGTTGAGGAAGGATAGGAACAAAAACAAGGTATTGTCGGGTCCAAAAAAAAAAAAAAAAAAAAAAAAAAAAAAAAAAAAAAAAAAAAAAAAAAAAAAAAAAAAAAAAAAAAAAAAAAAAAAAAAACCCCCCTTTTTTTTTGGAGGGGGGGGGCCCCCCCCCGATTTTTTTTTTTTTTTTTCCCCTTTTTTTCCCCCCCCCCCCCCCCCCCCCCCTTTACAAAAAAAAAGG…	Zea mays glycosyltransferase (LOC100284852), mRNA
CML21-46	GGGGATCTCGATCTCGACACGTTAAGTCGAAAATTCAAGACAAGGAAGGAATCCCTGGTGGTCCATACCCATACGATGTTCCAGATTACGCTGGATCCACAAGTTTGTACAAAAAAGTTGGAGCGCCGCATGCCCACCGGCACGCCGCTCAAGAGCCTCAGCCAGGTCGTCGTCGCCGCATGCAGGAAGATCGCTCTCAAGGTGCCTGCCGACGCCGACATGCTCTACGAGGTCGGCGACAAGGTGGACGCCCAGCAGCCCAAGATCGCGCATACCGATGAGTTCTCGTTTCTTGACAAGGCAGCCGTCGTCTCCGAATCGGACATGGAGGAGATGCGCGTGTCGGGGGAGACCGGTTCGTCGTCGTGGACGCTCTGCACCGTCACCCAGGTGGAGGAG…	Zea mays Protein NRT1/ PTR FAMILY 8.3 (LOC100383742), mRNA
CML21-48	TAGCGATCTCGAACTCGACACGTTAAGTCGAAAATTCAAGACAAGGAAGGAATCCCTGGTGGTCCATACCCATACGATGTTCCAGATTACGCTGGATCCACAAGTTTGTACAAAAAAGTTGGATCCTCTGCTTCCGAGATCTCTCCCCACCTCCCGGTCCGCTAGCAGATAGCGGGGGCCAGAGAGATCGAGATCCGGAGGCGCTAGCGCCACCCATCAGCGTCTGCGGCAATGGCGGGCACGGTGACGGTCCCGGGGTCGTCGAAACCCTCCACGCCGCTGCTCAAGGACGAGCTCGACATCGTGATCCCGACGATCCGCAACCTCGACTTCCTCGAGATGTGGAGGCCCTTCTTCCAGCCCTACCACCTCATCATCGTGCAGGACGGCGACCCGACC…	Zea mays UDP-arabinopyranose mutase 3 (LOC100274298), mRNA
CML21-51	AGATCTTCGATCATCGACACGTTAAGTCGAAAATTCAAGACAAGGAAGGAATCCCTGGTGGTCCATACCCATACGATGTTCCAGATTACGCTGGATCCACAAGTTTGTACAAAAAAGTTGGATTAAATGTTGTTACAGTTTGCCCTACTATGGCTTTAGGACCGCTCTTGCGGCCTATGCTCAATGTCAGCCATGAATTCCTCATGTACATTATTAAAGGAGGTCCTACTATGATGAAGAACATTCCATGGCACATAGTTGATGTCCGAGATGTGGTTGATGCTTTGCTTATGGTATACAAGAAAGAGGAATCGACAGGGAGATACATCTGTGCACCAAATTGCATCAGTGCAAAAGATCTGGTGAACATGCTGAAGAGGGATTATCCTAATTACAATT…	Zea mays dihydroflavonol-4-reductase (LOC100282228), transcript variant X1, mRNA
CML21-67	GGATCTCGATCTCGACACGTTAAGTCGAAAATTCAAGACAAGGAAGGAATCCCTGGTGGTCCATACCCATACGATGTTCCAGATTACGCTGGATCCACAAGTTTGTACAAAAAAGTTGGCTCCAGCCGCCGCCGTCGCCTCCGCCCCCCGAATCCCAATGGCGTCCGCGGCCGCCCCTCCAACCTCCCTCTCCCTCGCGGCCCGCGCGGCCACCAGGGCAGCCGCCGCCGCCGCCGCCCCGCTGCGCAGGGGAGGCCTCGCCACGGCGTGCCAGCCGGCACGGTCTCTGGCTTTCGCGGCGGGCGACGCGCGGCTCGCGGTCCACGTCGCGTCGCGATGCCGGCAGGCGTTCTCCGGGCGTGGCACGCGGGCCATGGCCACCATGGCGAAGAAGAGCGT…	Zea mays clone phosphoglycerate kinase mRNA, complete cds
CML21-68	AGAATCTCGATCTCGACACGTTAAGTCGAAAATTCAAGACAAGGAAGGAATCCCTGGTGGTCCATACCCATACGATGTTCCAGATTACGCTGGATCCACAAGTTTGTACAAAAAAGTTGGATCTCGAGCTAGCTAGCTGCTGTAAGCCGTTGCCATGGCCAAAATGGTGTTGCTCTGCGTGCTCGTCTCCTTCCTCCTGATGCCCTTGGCCTCCCTAGCCCTGACGCAGGACTTCTGCGTCGCCGACCTGACCTGCAGCGACACGCCGGCGGGGTACCCGTGCAAGTCCAGCGTCACCGCCAACGACTTCTACTTCCACGGCCTGGCCGGCCAGGGCAAAATAAACCCACTCATCAAGGCCGCCGTGACCCCGGCCTTCGTGGGCCAGTTCCCGGGCGT…	Zea mays full-length cDNA clone ZM_BFc0161J08 mRNA, complete cds
CML21-75	GGTATCTCGATGATCGACACGTTAAGTCGAAAATTCAAGACAAGGAAGGAATCCCTGGTGGTCCATACCCATACGATGTTCCAGATTACGCTGGATCCACAAGTTTGTACAAAAAAGTTGGAGTGGTACCTTTGATGTCTCCCTCCTCACCATTGAGGAAGGAATCTTTGAGGTCAAGGCCACAGCTGGTGACACCCATCTTGGTGGTGAGGACTTTGACAACAGGATGGTCAACCACTTCGTCCAGGAGTTCAAGAGGAAGAACAAGAAGGATATCACTGGCAACCCCAGGGCTCTCCGGAGGCTGAGGACCGCTTGTGAGAGGGCGAAGAGGACTCTGTCTTCCACTGCCCAGACCACGATTGAGATTGACTCGCTGTATGAGGGCATCGACTTCTA…	Zea mays probable mediator of RNA polymerase II transcription subunit 37c (LOC103650526), mRNA
CML21-76	GGGAACTCGAAATCGACACGTTAAGTCGAAAATTCAAGACAAGGAAGGAATCCCTGGTGGTCCATACCCATACGATGTTCCAGATTACGCTGGATCCACAAGTTTGTACAAAAAAGTTGGAAGTTCGTGACGGGGCACTTCATCGTGCAGCGGCCCACCACCATGTTCTACGTGTACCTGGCCATCGTGCTGGGCACGCTGCTGATCCTGGCCGTCCTGGAGGTGAAGTGGGCGGGCGTGACCGTGTTCGAGTGGTTCCGGAACGGGCAGTTCTGGATGACGGCCAGCTGCTCCGCGTACCTGGCCGCCGTGTGCCAGGTGCTGGTGAAGGTGGTGTTCCGGCGGGACATCTCGTTCAAGCTGACGTCGAAGCAGCCCGCGGGGGACGAGAAGAAGGAC…	Zea mays CslF6-2 (LOC100501754), mRNA
CML21-77	GGATCTCCGATCATCGACACGTTAAGTCGAAAATTCAAGACAAGGAAGGAATCCCTGGTGGTCCATACCCATACGATGTTCCAGATTACGCTGGATCCACAAGTTTGTACAAAAAAGTTGGAAGTCAGCACCCGCGCGCGGCAAGGAGTTCACGCCCATGGCGAGCACCAACATGGCGTCGGCCACCTCGCGGTTCATGCTGGCCGCGGGCGTGCCCACCGCCAGTAGCGGCAGCGGCCGCGTCAGCTTCGCCTCGGCGCCCAACCGGCTTGGCAGGAGGCTTGTGGTCCGGGCCGATGAGGAGTCCCCGGCAGAGCCGGCGCCGACGGCGGAAGGGGAGGGCGCCGTGGCCACCAAGCCCAAGGCCGAGAAGCCGCCGCCGATCGGGCCCAAGAGAGG…	Zea mays photosystem I reaction center subunit IV A (LOC100283327), mRNA
CML21-84	TGGTAACTCGATCTCGACACGTTAAGTCGAAAATTCAAGACAAGGAAGGAATCCCTGGTGGTCCATACCCATACGATGTTCCAGATTACGCTGGATCCACAAGTTTGTACAAAAAAGTTGGACTTCTCCCTCTCCTCGTGCCTTTCCCAGAACAATATATAATCCTCCGTCCAAGAAAACCCTAGCCCTAAGATTAGTATCGAAAGATCGCGATGCATATTATTCACAGCTCAGCCACCACACCACCATATGTAGAGATAGATATACGTATATTTCTTTGGGAAAAAACGGATAATAATCCAACTAATTAATCAACGTTTTTCTACTGATTTATTCGCAGGCCAAGCTAGGCCAGGAAGGAAAAATGGCGTCCCCGTCGAGCACCAGCAACAACTCGGC…	Zea mays ramosa 2 (ra2) gene, complete cds
CML21-91	GGAATCTCGAACTCGACACGTTAAGTCGAAAATTCAAGACAAGGAAGGAATCCCTGGTGGTCCATACCCATACGATGTTCCAGATTACGCTGGATCCACAAGTTTGTACAAAAAAGTTGGAAGTCATTGCCACTGGTCTGCCAGCCTCACCTGGGGCTGCTGTGGGCCAGGTTGTGTTCACTGCTGAGGATGCTGAAGCATGGCATTCCCAAGGGAAAGCTGCTATTCTGGTAAGGGCGGAGACCAGCCCTGAGGACGTTGGTGGCATGCACGCTGCTGTGGGGATTCTTACAGAGAGGGGTGGCATGACTTCCCACGCTGCTGTGGTCGCACGTGGGTGGGGGAAATGCTGCGTCTCGGGATGCTCAGGCATTCGCGTAAACGATGCGGAGAAGCTCG…	Zea mays pyruvate, orthophosphate dikinase 1 (LOC542759), mRNA; nuclear gene for chloroplast product
